# Supplementary material for: 4,4′-({[(Pyridine-2,6-di­yl)bis­(methyl­ene)]bis­(­oxy)}bis­(methyl­ene))dibenzo­nitrile
Source: Acta Crystallogr Sect E Struct Rep Online. 2014 Jan 11;70(Pt 2):o132. doi: 10.1107/S1600536814000245 (PMC3998298; doi:10.1107/S1600536814000245)
Supplement: Supplementary file 1 [file e-70-0o132-sup1.cif]

##############################################################################
#                                                                            #
# This CIF contains the data in a paper accepted for publication in          #
# Acta Crystallographica Section E. It conforms to the requirements of       #
# Notes for Authors for Acta Crystallographica Section E, and has been       #
# peer reviewed under the auspices of the IUCr Commission on Journals.       #
#                                                                            #
# Full details of the Crystallographic Information File format               #
# are given in the paper "The Crystallographic Information File (CIF):       #
# a New Standard Archive File for Crystallography" by S. R. Hall, F. H.      #
# Allen and I. D. Brown [Acta Cryst. (1991), A47, 655-685].                  #
#                                                                            #
# The current version of the core CIF dictionary is obtainable from          #
# ftp://ftp.iucr.org/pub/cif_core.dic.                                       #
#                                                                            #
# Software is freely available for graphical display of the structure(s)     #
# in this CIF. For information consult the CIF software page                 #
# http://www.iucr.org/resources/cif/software.                                #
#                                                                            #
# This file may be used for bona fide research purposes within the           #
# scientific community so long as proper attribution is given to the journal # 
# article from which it was obtained.                                        #
#                                                                            #
##############################################################################
data_global
_audit_creation_method     'form.cif (version 2.0)'
_journal_data_validation_number     ?
_journal_date_recd_electronic     2014-01-03
_journal_date_accepted     2014-01-06
_journal_name_full     'Acta Crystallographica, Section E'
_journal_year     2014
_journal_volume     70
_journal_issue      2
_journal_page_first     o132
_journal_page_last     o132
_journal_paper_category     QO
_journal_paper_doi     10.1107/S1600536814000245
_journal_coeditor_code     HG5373
_publ_contact_author_name     'Dr. Nurul I Hassan'
_publ_contact_author_address
;
      School of Chemical Sciences and Food Technology
      Universiti Kebangsaan Malaysia
      43600 Bangi, Selangor
      Malaysia
;
_publ_contact_author_email     'n_izzaty@ukm.my'
_publ_contact_author_fax     '6 03 89215410'
_publ_contact_author_phone     '6 03 89214215'
_publ_section_title
;\
4,4'-({[(Pyridine-2,6-diyl)bis(methylene)]bis(oxy)}bis(methylene))\
dibenzonitrile
;
loop_
    _publ_author_name
    _publ_author_footnote
    _publ_author_address
    'Yamin, Bohari M.' ?
;      School of Chemical Sciences and Food Technology
       Universiti Kebangsaan Malaysia
       43600 Bangi, Selangor
       Malaysia
;
    'Kamalulazmy, Nurul A.' ?
;      School of Chemical Sciences and Food Technology
       Universiti Kebangsaan Malaysia
       43600 Bangi, Selangor
       Malaysia
;
    'Hassan, Nurul I.' ?
;      School of Chemical Sciences and Food Technology
       Universiti Kebangsaan Malaysia
       43600 Bangi, Selangor
       Malaysia
;
data_I
_audit_creation_method     SHELXL-97
_database_code_depnum_ccdc_archive     'CCDC 979689'
_chemical_name_systematic
;\
4,4'-({[(Pyridine-2,6-\
diyl)bis(methylene)]bis(oxy)}bis(methylene))dibenzonitrile
;
_chemical_name_common     ?
_chemical_formula_moiety     'C23 H19 N3 O2'
_chemical_formula_sum     'C23 H19 N3 O2'
_chemical_formula_iupac     'C23 H19 N3 O2'
_chemical_formula_weight     369.41
_chemical_melting_point     ?
_symmetry_cell_setting     monoclinic
_symmetry_space_group_name_H-M     'C 2/c'
_symmetry_space_group_name_Hall     '-C 2yc'
loop_
    _symmetry_equiv_pos_as_xyz
    'x, y, z'
    '-x, y, -z+1/2'
    'x+1/2, y+1/2, z'
    '-x+1/2, y+1/2, -z+1/2'
    '-x, -y, -z'
    'x, -y, z-1/2'
    '-x+1/2, -y+1/2, -z'
    'x+1/2, -y+1/2, z-1/2'
_cell_length_a     14.1838(7)
_cell_length_b     7.5493(4)
_cell_length_c     18.4619(12)
_cell_angle_alpha     90.00
_cell_angle_beta     107.837(2)
_cell_angle_gamma     90.00
_cell_volume     1881.83(18)
_cell_formula_units_Z     4
_cell_measurement_reflns_used     8925
_cell_measurement_theta_min     3.0
_cell_measurement_theta_max     26.0
_cell_measurement_temperature     296(2)
_exptl_crystal_description     block
_exptl_crystal_colour     colourless
_exptl_crystal_size_max     0.49
_exptl_crystal_size_mid     0.44
_exptl_crystal_size_min     0.34
_exptl_crystal_density_diffrn     1.304
_exptl_crystal_density_meas     ?
_exptl_crystal_density_method     'not measured'
_exptl_crystal_F_000     776
_exptl_absorpt_coefficient_mu     0.085
_exptl_absorpt_correction_type     multi-scan
_exptl_absorpt_process_details     '(SADABS; Bruker, 2009)'
_exptl_absorpt_correction_T_min     0.9595
_exptl_absorpt_correction_T_max     0.9717
_exptl_special_details
;
;
_diffrn_ambient_temperature     296(2)
_diffrn_radiation_type     MoK\a
_diffrn_radiation_wavelength     0.71073
_diffrn_radiation_source     'fine-focus sealed tube'
_diffrn_radiation_monochromator     graphite
_diffrn_measurement_device_type
;
Bruker SMART APEX CCD area-detector
;
_diffrn_measurement_method     '\w scan'
_diffrn_detector_area_resol_mean     83.66
_diffrn_reflns_number     21611
_diffrn_reflns_av_R_equivalents     0.0404
_diffrn_reflns_av_sigmaI/netI     0.0171
_diffrn_reflns_theta_min     3.09
_diffrn_reflns_theta_max     26.00
_diffrn_reflns_theta_full     26.0
_diffrn_measured_fraction_theta_max     0.99
_diffrn_measured_fraction_theta_full     0.99
_diffrn_reflns_limit_h_min     -17
_diffrn_reflns_limit_h_max     17
_diffrn_reflns_limit_k_min     -9
_diffrn_reflns_limit_k_max     9
_diffrn_reflns_limit_l_min     -22
_diffrn_reflns_limit_l_max     22
_diffrn_standards_number     0
_diffrn_standards_interval_count     0
_diffrn_standards_interval_time     0
_diffrn_standards_decay_%     0
_refine_special_details
;
Refinement of <i>F</i>^2^ against ALL reflections. The weighted <i>R</i>-factor
<i>wR</i> and goodness of fit <i>S</i> are based on <i>F</i>^2^, conventional
<i>R</i>-factors <i>R</i> are based on <i>F</i>, with <i>F</i> set to zero for
negative <i>F</i>^2^. The threshold expression of <i>F</i>^2^ >
\s(<i>F</i>^2^) is used only for calculating <i>R</i>-factors(gt) <i>etc</i>.
and is not relevant to the choice of reflections for refinement.
<i>R</i>-factors based on <i>F</i>^2^ are statistically about twice as large
as those based on <i>F</i>, and <i>R</i>- factors based on ALL data will be
even larger.
;
_reflns_number_total     1846
_reflns_number_gt     1519
_reflns_threshold_expression     I>2sigma(I)
_refine_ls_structure_factor_coef     Fsqd
_refine_ls_matrix_type     full
_refine_ls_R_factor_all     0.0494
_refine_ls_R_factor_gt     0.0387
_refine_ls_wR_factor_gt     0.0981
_refine_ls_wR_factor_ref     0.1061
_refine_ls_goodness_of_fit_ref     1.052
_refine_ls_restrained_S_all     1.052
_refine_ls_number_reflns     1846
_refine_ls_number_parameters     129
_refine_ls_number_restraints     0
_refine_ls_hydrogen_treatment     constr
_refine_ls_weighting_scheme     calc
_refine_ls_weighting_details
         'calc w=1/[\s^2^(Fo^2^)+(0.0485P)^2^+0.9538P] where P=(Fo^2^+2Fc^2^)/3'
_atom_sites_solution_hydrogens     geom
_atom_sites_solution_primary     direct
_atom_sites_solution_secondary     difmap
_refine_ls_shift/su_max     0.000
_refine_ls_shift/su_mean     0.000
_refine_diff_density_max     0.10
_refine_diff_density_min     -0.12
_refine_ls_extinction_method     'SHELXL97 (Sheldrick, 2008)'
_refine_ls_extinction_coef     0.0196(14)
_refine_ls_extinction_expression
                                  'Fc^*^=kFc[1+0.001xFc^2^\l^3^/sin(2\q)]^-1/4^'
loop_
    _atom_type_symbol
    _atom_type_description
    _atom_type_scat_dispersion_real
    _atom_type_scat_dispersion_imag
    _atom_type_scat_source
    'C' 'C' 0.0033 0.0016
                         'International Tables Vol C Tables 4.2.6.8 and 6.1.1.4'
    'H' 'H' 0.0000 0.0000
                         'International Tables Vol C Tables 4.2.6.8 and 6.1.1.4'
    'N' 'N' 0.0061 0.0033
                         'International Tables Vol C Tables 4.2.6.8 and 6.1.1.4'
    'O' 'O' 0.0106 0.0060
                         'International Tables Vol C Tables 4.2.6.8 and 6.1.1.4'
_computing_data_collection     'SMART (Bruker, 2009)'
_computing_cell_refinement     'SAINT (Bruker, 2009)'
_computing_data_reduction     'SAINT (Bruker, 2009)'
_computing_structure_solution     'SHELXS97 (Sheldrick, 2008)'
_computing_structure_refinement     'SHELXL97 (Sheldrick, 2008)'
_computing_molecular_graphics     'SHELXTL (Sheldrick, 2008)'
_computing_publication_material
;
SHELXTL (Sheldrick, 2008) and PLATON (Spek, 2009)
;
loop_
    _atom_site_type_symbol
    _atom_site_label
    _atom_site_fract_x
    _atom_site_fract_y
    _atom_site_fract_z
    _atom_site_U_iso_or_equiv
    _atom_site_adp_type
    _atom_site_calc_flag
    _atom_site_refinement_flags
    _atom_site_occupancy
    _atom_site_symmetry_multiplicity
    _atom_site_disorder_assembly
    _atom_site_disorder_group
    O O1 0.73355(7) 0.39554(16) 0.18488(6) 0.0547(3) Uani d . 1 1 . .
    N N1 1.0000 0.4615(2) 0.2500 0.0416(4) Uani d S 1 2 . .
    N N2 0.25164(10) 0.0851(2) -0.08574(9) 0.0706(5) Uani d . 1 1 . .
    C C1 1.0000 0.0946(3) 0.2500 0.0530(6) Uani d S 1 2 . .
    H H1 1.0000 -0.0286 0.2500 0.064 Uiso calc SR 1 2 . .
    C C2 0.91206(10) 0.1866(2) 0.23419(8) 0.0495(4) Uani d . 1 1 . .
    H H2 0.8519 0.1269 0.2230 0.059 Uiso calc R 1 1 . .
    C C3 0.91523(9) 0.3697(2) 0.23533(7) 0.0415(4) Uani d . 1 1 . .
    C C4 0.82379(10) 0.4813(2) 0.22471(10) 0.0560(4) Uani d . 1 1 . .
    H H4A 0.8206 0.5169 0.2744 0.067 Uiso calc R 1 1 . .
    H H4B 0.8300 0.5880 0.1973 0.067 Uiso calc R 1 1 . .
    C C5 0.71745(10) 0.3882(2) 0.10575(8) 0.0463(4) Uani d . 1 1 . .
    H H5A 0.7659 0.3102 0.0951 0.056 Uiso calc R 1 1 . .
    H H5B 0.7257 0.5054 0.0870 0.056 Uiso calc R 1 1 . .
    C C6 0.61510(9) 0.32139(17) 0.06575(8) 0.0369(3) Uani d . 1 1 . .
    C C7 0.58164(10) 0.3218(2) -0.01320(8) 0.0429(4) Uani d . 1 1 . .
    H H7 0.6225 0.3645 -0.0402 0.052 Uiso calc R 1 1 . .
    C C8 0.48871(11) 0.2599(2) -0.05204(8) 0.0452(4) Uani d . 1 1 . .
    H H8 0.4672 0.2599 -0.1050 0.054 Uiso calc R 1 1 . .
    C C9 0.42703(10) 0.19725(18) -0.01217(8) 0.0403(3) Uani d . 1 1 . .
    C C10 0.45942(10) 0.19748(19) 0.06662(8) 0.0443(4) Uani d . 1 1 . .
    H H10 0.4182 0.1562 0.0936 0.053 Uiso calc R 1 1 . .
    C C11 0.55300(10) 0.25913(19) 0.10512(8) 0.0422(4) Uani d . 1 1 . .
    H H11 0.5746 0.2588 0.1580 0.051 Uiso calc R 1 1 . .
    C C12 0.32950(11) 0.1331(2) -0.05269(9) 0.0496(4) Uani d . 1 1 . .
loop_
    _atom_site_aniso_label
    _atom_site_aniso_U_11
    _atom_site_aniso_U_22
    _atom_site_aniso_U_33
    _atom_site_aniso_U_12
    _atom_site_aniso_U_13
    _atom_site_aniso_U_23
    O1 0.0282(5) 0.0835(9) 0.0491(6) -0.0047(5) 0.0069(4) -0.0156(5)
    N1 0.0293(8) 0.0550(10) 0.0369(8) 0.000 0.0050(6) 0.000
    N2 0.0447(8) 0.0701(10) 0.0859(11) -0.0081(7) 0.0035(7) -0.0136(8)
    C1 0.0554(13) 0.0502(13) 0.0511(12) 0.000 0.0130(10) 0.000
    C2 0.0393(8) 0.0624(10) 0.0446(8) -0.0113(7) 0.0095(6) -0.0047(7)
    C3 0.0302(7) 0.0592(9) 0.0329(7) -0.0029(6) 0.0063(5) -0.0071(6)
    C4 0.0297(7) 0.0736(11) 0.0599(9) -0.0005(7) 0.0065(6) -0.0220(8)
    C5 0.0327(7) 0.0542(9) 0.0498(8) 0.0018(6) 0.0095(6) -0.0016(7)
    C6 0.0302(6) 0.0342(7) 0.0442(7) 0.0066(5) 0.0084(5) -0.0003(6)
    C7 0.0403(7) 0.0467(8) 0.0441(8) 0.0014(6) 0.0164(6) -0.0001(6)
    C8 0.0469(8) 0.0485(8) 0.0368(7) 0.0028(7) 0.0080(6) -0.0030(6)
    C9 0.0343(7) 0.0344(7) 0.0478(8) 0.0030(5) 0.0061(6) -0.0013(6)
    C10 0.0368(7) 0.0469(8) 0.0500(8) 0.0009(6) 0.0142(6) 0.0073(6)
    C11 0.0381(7) 0.0480(8) 0.0376(7) 0.0046(6) 0.0071(6) 0.0040(6)
    C12 0.0419(8) 0.0432(8) 0.0588(9) 0.0025(7) 0.0080(7) -0.0039(7)
_geom_special_details
;
All e.s.d.'s (except the e.s.d. in the dihedral angle between two l.s. planes)
are estimated using the full covariance matrix. The cell e.s.d.'s are taken
into account individually in the estimation of e.s.d.'s in distances, angles
and torsion angles; correlations between e.s.d.'s in cell parameters are only
used when they are defined by crystal symmetry. An approximate (isotropic)
treatment of cell e.s.d.'s is used for estimating e.s.d.'s involving l.s.
planes.
;
loop_
    _geom_bond_atom_site_label_1
    _geom_bond_atom_site_label_2
    _geom_bond_site_symmetry_2
    _geom_bond_distance
    _geom_bond_publ_flag
    O1 C5 . 1.4088(18) ?
    O1 C4 . 1.4217(17) ?
    N1 C3 2_755 1.3417(16) ?
    N1 C3 . 1.3417(16) ?
    N2 C12 . 1.1449(19) ?
    C1 C2 . 1.3786(19) ?
    C1 C2 2_755 1.3786(19) ?
    C1 H1 . 0.9300 ?
    C2 C3 . 1.382(2) ?
    C2 H2 . 0.9300 ?
    C3 C4 . 1.508(2) ?
    C4 H4A . 0.9700 ?
    C4 H4B . 0.9700 ?
    C5 C6 . 1.5001(18) ?
    C5 H5A . 0.9700 ?
    C5 H5B . 0.9700 ?
    C6 C11 . 1.3846(19) ?
    C6 C7 . 1.3879(19) ?
    C7 C8 . 1.3751(19) ?
    C7 H7 . 0.9300 ?
    C8 C9 . 1.387(2) ?
    C8 H8 . 0.9300 ?
    C9 C10 . 1.3847(19) ?
    C9 C12 . 1.4400(19) ?
    C10 C11 . 1.3804(19) ?
    C10 H10 . 0.9300 ?
    C11 H11 . 0.9300 ?
loop_
    _geom_angle_atom_site_label_1
    _geom_angle_atom_site_label_2
    _geom_angle_atom_site_label_3
    _geom_angle_site_symmetry_1
    _geom_angle_site_symmetry_3
    _geom_angle
    _geom_angle_publ_flag
    C5 O1 C4 . . 112.87(12) ?
    C3 N1 C3 2_755 . 117.77(18) ?
    C2 C1 C2 . 2_755 119.5(2) ?
    C2 C1 H1 . . 120.3 ?
    C2 C1 H1 2_755 . 120.3 ?
    C1 C2 C3 . . 118.50(14) ?
    C1 C2 H2 . . 120.8 ?
    C3 C2 H2 . . 120.8 ?
    N1 C3 C2 . . 122.86(14) ?
    N1 C3 C4 . . 114.79(14) ?
    C2 C3 C4 . . 122.25(13) ?
    O1 C4 C3 . . 114.53(13) ?
    O1 C4 H4A . . 108.6 ?
    C3 C4 H4A . . 108.6 ?
    O1 C4 H4B . . 108.6 ?
    C3 C4 H4B . . 108.6 ?
    H4A C4 H4B . . 107.6 ?
    O1 C5 C6 . . 110.41(11) ?
    O1 C5 H5A . . 109.6 ?
    C6 C5 H5A . . 109.6 ?
    O1 C5 H5B . . 109.6 ?
    C6 C5 H5B . . 109.6 ?
    H5A C5 H5B . . 108.1 ?
    C11 C6 C7 . . 118.96(12) ?
    C11 C6 C5 . . 122.07(12) ?
    C7 C6 C5 . . 118.97(12) ?
    C8 C7 C6 . . 120.77(13) ?
    C8 C7 H7 . . 119.6 ?
    C6 C7 H7 . . 119.6 ?
    C7 C8 C9 . . 119.92(13) ?
    C7 C8 H8 . . 120.0 ?
    C9 C8 H8 . . 120.0 ?
    C10 C9 C8 . . 119.77(12) ?
    C10 C9 C12 . . 120.20(13) ?
    C8 C9 C12 . . 120.03(13) ?
    C11 C10 C9 . . 119.91(13) ?
    C11 C10 H10 . . 120.0 ?
    C9 C10 H10 . . 120.0 ?
    C10 C11 C6 . . 120.67(13) ?
    C10 C11 H11 . . 119.7 ?
    C6 C11 H11 . . 119.7 ?
    N2 C12 C9 . . 178.67(19) ?
loop_
    _geom_torsion_atom_site_label_1
    _geom_torsion_atom_site_label_2
    _geom_torsion_atom_site_label_3
    _geom_torsion_atom_site_label_4
    _geom_torsion_site_symmetry_1
    _geom_torsion_site_symmetry_2
    _geom_torsion_site_symmetry_3
    _geom_torsion_site_symmetry_4
    _geom_torsion
    _geom_torsion_publ_flag
    C2 C1 C2 C3 2_755 . . . -0.50(9) ?
    C3 N1 C3 C2 2_755 . . . -0.54(10) ?
    C3 N1 C3 C4 2_755 . . . 175.99(14) ?
    C1 C2 C3 N1 . . . . 1.1(2) ?
    C1 C2 C3 C4 . . . . -175.22(11) ?
    C5 O1 C4 C3 . . . . -76.99(18) ?
    N1 C3 C4 O1 . . . . 159.71(12) ?
    C2 C3 C4 O1 . . . . -23.7(2) ?
    C4 O1 C5 C6 . . . . -171.60(12) ?
    O1 C5 C6 C11 . . . . -6.58(19) ?
    O1 C5 C6 C7 . . . . 173.49(12) ?
    C11 C6 C7 C8 . . . . -0.7(2) ?
    C5 C6 C7 C8 . . . . 179.27(13) ?
    C6 C7 C8 C9 . . . . 0.5(2) ?
    C7 C8 C9 C10 . . . . 0.0(2) ?
    C7 C8 C9 C12 . . . . 179.68(14) ?
    C8 C9 C10 C11 . . . . -0.3(2) ?
    C12 C9 C10 C11 . . . . 180.00(13) ?
    C9 C10 C11 C6 . . . . 0.1(2) ?
    C7 C6 C11 C10 . . . . 0.3(2) ?
    C5 C6 C11 C10 . . . . -179.59(13) ?
loop_
    _geom_hbond_atom_site_label_D
    _geom_hbond_atom_site_label_H
    _geom_hbond_atom_site_label_A
    _geom_hbond_site_symmetry_D
    _geom_hbond_site_symmetry_H
    _geom_hbond_site_symmetry_A
    _geom_hbond_distance_DH
    _geom_hbond_distance_HA
    _geom_hbond_distance_DA
    _geom_hbond_angle_DHA
    _geom_hbond_publ_flag
    C11 H11 O1 . . 1_555 0.93 2.39 2.735(2) 102 no
    C8 H8 Cg . . 7_655 0.93 2.87 3.7180(15) 152 yes
_iucr_refine_instructions_details
;
 TITL a in C2/c
CELL 0.71073 14.1838 7.5493 18.4619 90.000 107.837 90.000
ZERR 4.00 0.0007 0.0004 0.0012 0.000 0.002 0.000
LATT 7
SYMM -x, y, -z+1/2
SFAC C  H  N  O
UNIT 92  76  12  8
L.S. 20
ACTA
OMIT -3 52
BOND $H
FMAP 2 2 6
PLAN 5
SIZE 0.340 0.440 0.490
HTAB
CONF
TEMP 23.00
WGHT    0.048500    0.953800
EXTI    0.019633
FVAR       0.18501
O1    4    0.733552    0.395544    0.184879    11.00000    0.02824    0.08348 =
         0.04905   -0.01564    0.00695   -0.00472
N1    3    1.000000    0.461505    0.250000    10.50000    0.02928    0.05500 =
         0.03692    0.00000    0.00501    0.00000
N2    3    0.251635    0.085100   -0.085744    11.00000    0.04474    0.07012 =
         0.08593   -0.01361    0.00353   -0.00807
C1    1    1.000000    0.094635    0.250000    10.50000    0.05543    0.05020 =
         0.05115    0.00000    0.01298    0.00000
AFIX  43
H1    2    1.000000   -0.028556    0.250003    10.50000   -1.20000
AFIX   0
C2    1    0.912056    0.186629    0.234188    11.00000    0.03932    0.06235 =
         0.04456   -0.00475    0.00946   -0.01133
AFIX  43
H2    2    0.851947    0.126911    0.223005    11.00000   -1.20000
AFIX   0
C3    1    0.915234    0.369663    0.235333    11.00000    0.03021    0.05917 =
         0.03291   -0.00706    0.00633   -0.00293
C4    1    0.823793    0.481257    0.224709    11.00000    0.02966    0.07363 =
         0.05986   -0.02201    0.00653   -0.00046
AFIX  23
H4A   2    0.820574    0.516853    0.274381    11.00000   -1.20000
H4B   2    0.830026    0.587957    0.197261    11.00000   -1.20000
AFIX   0
C5    1    0.717449    0.388193    0.105754    11.00000    0.03271    0.05424 =
         0.04978   -0.00159    0.00947    0.00180
AFIX  23
H5A   2    0.765903    0.310218    0.095064    11.00000   -1.20000
H5B   2    0.725670    0.505393    0.087011    11.00000   -1.20000
AFIX   0
C6    1    0.615101    0.321394    0.065752    11.00000    0.03023    0.03418 =
         0.04420   -0.00034    0.00840    0.00664
C7    1    0.581636    0.321837   -0.013202    11.00000    0.04029    0.04666 =
         0.04413   -0.00013    0.01636    0.00137
AFIX  43
H7    2    0.622531    0.364538   -0.040159    11.00000   -1.20000
AFIX   0
C8    1    0.488715    0.259873   -0.052036    11.00000    0.04690    0.04854 =
         0.03679   -0.00301    0.00796    0.00276
AFIX  43
H8    2    0.467246    0.259940   -0.104953    11.00000   -1.20000
AFIX   0
C9    1    0.427031    0.197253   -0.012172    11.00000    0.03431    0.03443 =
         0.04782   -0.00134    0.00606    0.00305
C10   1    0.459423    0.197482    0.066617    11.00000    0.03676    0.04688 =
         0.05000    0.00733    0.01425    0.00095
AFIX  43
H10   2    0.418190    0.156161    0.093557    11.00000   -1.20000
AFIX   0
C11   1    0.553000    0.259130    0.105116    11.00000    0.03812    0.04798 =
         0.03758    0.00403    0.00713    0.00465
AFIX  43
H11   2    0.574552    0.258839    0.158032    11.00000   -1.20000
AFIX   0
C12   1    0.329499    0.133139   -0.052693    11.00000    0.04189    0.04323 =
         0.05876   -0.00394    0.00800    0.00249
HKLF 4 1 1 0 0 0 1 0 0 0 1
REM  a in C2/c
REM R1 =  0.0387 for   1519 Fo > 4sig(Fo)  and  0.0494 for all   1846 data
REM    129 parameters refined using      0 restraints
END
WGHT      0.0485      0.9549
REM Highest difference peak  0.107,  deepest hole -0.123,  1-sigma level  0.028
Q1    1   0.8226  0.4445  0.2930  11.00000  0.05    0.11
Q2    1   0.7272  0.4793  0.1549  11.00000  0.05    0.09
Q3    1   0.9619  0.4303  0.2409  11.00000  0.05    0.09
Q4    1   0.7466  0.4377  0.0665  11.00000  0.05    0.07
Q5    1   0.7039  0.5623  0.1114  11.00000  0.05    0.07
;
