# Supplementary material for: 4,4′-({[(Pyridine-2,6-di­yl)bis­(methyl­ene)]bis­(­oxy)}bis­(methyl­ene))dibenzo­nitrile
Source: Acta Crystallogr Sect E Struct Rep Online. 2014 Jan 11;70(Pt 2):o132. doi: 10.1107/S1600536814000245 (PMC3998298; doi:10.1107/S1600536814000245)
Supplement: Supplementary file 2 [file e-70-0o132-Isup2.hkl]

# 
# h,k,l, Fc-squared, Fo-squared, sigma(Fo-squared) and status flag 
# 
data_I
_shelx_title ' a in C2/c' 
_shelx_refln_list_code          4 
_shelx_F_calc_maximum      220.95 
_exptl_crystal_F_000       776.00 
_reflns_d_resolution_high  0.8107 
 
loop_ 
 _symmetry_equiv_pos_as_xyz 
 'x, y, z' 
 '-x, y, -z+1/2' 
 'x+1/2, y+1/2, z' 
 '-x+1/2, y+1/2, -z+1/2' 
 '-x, -y, -z' 
 'x, -y, z-1/2' 
 '-x+1/2, -y+1/2, -z' 
 'x+1/2, -y+1/2, z-1/2' 
 
_cell_length_a    14.1838 
_cell_length_b     7.5493 
_cell_length_c    18.4619 
_cell_angle_alpha  90.000 
_cell_angle_beta  107.837 
_cell_angle_gamma  90.000 
 
_shelx_F_squared_multiplier     1.000 
 
loop_ 
 _refln_index_h 
 _refln_index_k 
 _refln_index_l 
 _refln_F_squared_calc 
 _refln_F_squared_meas 
 _refln_F_squared_sigma 
 _refln_observed_status 
   4   0   0     6951.67     7048.01    103.64 o 
   6   0   0     7002.61     7516.19     81.90 o 
   8   0   0        3.94        1.61      1.23 o 
  10   0   0       15.32       14.96      2.55 o 
  12   0   0     1985.31     1950.84     24.68 o 
  14   0   0        0.45        0.30      2.90 o 
  16   0   0        7.77       11.17      3.33 o 
   1   1   0      807.02      723.66     20.68 o 
   3   1   0      182.84      123.44      3.23 o 
   5   1   0      175.95      197.84      2.31 o 
   7   1   0      793.26      774.54      6.60 o 
   9   1   0     2640.88     2676.15     20.93 o 
  11   1   0     1098.12     1088.10      9.75 o 
  13   1   0       41.37       48.46      1.97 o 
  15   1   0        0.79        1.17      1.76 o 
   0   2   0    10588.87    11331.85    125.85 o 
   2   2   0    24203.03    23153.64    180.12 o 
   4   2   0     1591.58     1695.43     14.19 o 
   6   2   0     2730.13     3123.46     30.56 o 
   8   2   0      690.36      698.91      9.61 o 
  10   2   0        3.44        4.51      2.10 o 
  12   2   0      103.99       84.40      3.72 o 
  14   2   0       24.13       21.52      3.32 o 
  16   2   0       15.00       12.62      4.83 o 
   1   3   0      907.84      882.99      7.65 o 
   3   3   0      754.07      657.36      5.87 o 
   5   3   0        0.00       -0.94      0.63 o 
   7   3   0       20.28       20.54      1.95 o 
   9   3   0     1211.25     1117.18     12.98 o 
  11   3   0       79.87       93.00      4.14 o 
  13   3   0        8.11        9.96      3.09 o 
  15   3   0        0.39       13.64      4.24 o 
   0   4   0      926.89     1002.75     12.12 o 
   2   4   0     4802.51     4926.53     36.88 o 
   4   4   0       30.70       30.96      1.49 o 
   6   4   0     1308.22     1230.57     10.58 o 
   8   4   0      194.63      187.05      4.68 o 
  10   4   0        0.56       -1.78      2.55 o 
  12   4   0       78.03       79.93      4.21 o 
  14   4   0        7.59       14.13      4.79 o 
   1   5   0        0.20       -0.70      1.34 o 
   3   5   0       50.06       52.78      2.08 o 
   5   5   0     1621.29     1590.54     13.55 o 
   7   5   0       62.79       62.23      3.62 o 
   9   5   0        1.67       -0.59      2.82 o 
  11   5   0      335.06      330.36      7.29 o 
  13   5   0       24.95       43.22      6.09 o 
   0   6   0        7.58        6.18      2.47 o 
   2   6   0       58.42       62.15      2.41 o 
   4   6   0     1736.66     1695.88     14.72 o 
   6   6   0       44.34       43.99      2.77 o 
   8   6   0      213.45      216.90      5.14 o 
  10   6   0       82.32       96.71      5.44 o 
  12   6   0       11.14       17.69      5.64 o 
   1   7   0       29.58       22.58      2.30 o 
   3   7   0       49.04       47.82      2.55 o 
   5   7   0        9.68        8.65      2.16 o 
   7   7   0       19.68       20.72      2.87 o 
   9   7   0        0.22        7.41      4.31 o 
   0   8   0        2.48        0.66      3.86 o 
   2   8   0       83.18       90.57      4.31 o 
   4   8   0       93.89       83.51      4.23 o 
   6   8   0      209.25      207.51      6.17 o 
   8   8   0        3.34        4.39      3.37 o 
   1   9   0        9.31       18.01      6.17 o 
   3   9   0       26.17       31.29      5.91 o 
 -15   1   1        9.33        4.43      2.01 o 
 -13   1   1        0.80       -0.81      1.29 o 
 -11   1   1     2709.67     2605.37     20.62 o 
  -9   1   1      303.85      279.32      3.31 o 
  -7   1   1     1016.61     1201.38      9.77 o 
  -5   1   1     1357.89     1373.26     12.24 o 
  -3   1   1      677.64      656.36      5.85 o 
  -1   1   1     4045.89     3438.58    231.72 o 
   1   1   1      474.20      450.43      4.99 o 
   3   1   1        1.42        1.34      1.51 o 
   5   1   1      250.53      214.73      2.37 o 
   7   1   1     3686.22     3824.95     29.15 o 
   9   1   1      238.81      244.22      2.99 o 
  11   1   1      881.74      849.43      8.08 o 
  13   1   1      599.35      549.46      5.95 o 
  15   1   1       31.27       23.87      2.58 o 
 -16   2   1       32.15       50.73      5.24 o 
 -14   2   1       55.60       54.20      3.79 o 
 -12   2   1      263.91      257.95      5.60 o 
 -10   2   1       37.88       35.22      3.66 o 
  -8   2   1     1305.87     1338.95     16.25 o 
  -6   2   1     4266.60     4493.85     35.06 o 
  -4   2   1      873.39      835.83      7.16 o 
  -2   2   1    42558.77    42003.61    314.52 o 
   0   2   1     8825.44     9359.52     70.94 o 
   2   2   1      776.87      764.18      6.20 o 
   4   2   1     2417.16     2416.30     19.07 o 
   6   2   1      298.79      332.98      6.03 o 
   8   2   1       13.46       10.22      1.97 o 
  10   2   1       35.45       31.70      2.45 o 
  12   2   1        1.21       -1.03      2.33 o 
  14   2   1       21.34       37.83      3.84 o 
  16   2   1       30.41       57.15      5.65 o 
 -15   3   1      406.49      504.91     10.30 o 
 -13   3   1      128.05      155.65      5.45 o 
 -11   3   1      978.38      899.65     11.57 o 
  -9   3   1      444.83      400.26      6.56 o 
  -7   3   1      705.83      703.00      6.44 o 
  -5   3   1        0.00       -0.88      0.80 o 
  -3   3   1      872.92      801.51      6.96 o 
  -1   3   1      812.42      771.77      6.81 o 
   1   3   1     2302.15     2356.12     17.97 o 
   3   3   1      480.13      409.94      4.06 o 
   5   3   1      397.79      401.87      4.09 o 
   7   3   1       63.98       66.20      2.81 o 
   9   3   1      381.49      372.53      6.02 o 
  11   3   1        0.65        0.69      2.41 o 
  13   3   1        0.02       -2.32      2.82 o 
  15   3   1       46.88       54.11      5.03 o 
 -14   4   1       21.68       35.76      4.85 o 
 -12   4   1      128.15      114.88      4.68 o 
 -10   4   1      168.77      173.03      5.06 o 
  -8   4   1        2.46        0.55      1.57 o 
  -6   4   1      153.72      144.36      2.55 o 
  -4   4   1     4736.29     4922.99     37.86 o 
  -2   4   1     2224.02     2280.36     17.77 o 
   0   4   1     1599.89     1718.81     14.26 o 
   2   4   1     3607.27     3787.93     28.63 o 
   4   4   1      692.79      665.78      6.31 o 
   6   4   1      102.26       92.77      1.99 o 
   8   4   1       37.75       33.87      2.70 o 
  10   4   1      159.52      146.38      4.85 o 
  12   4   1       50.17       36.04      3.61 o 
  14   4   1        5.88       11.91      4.80 o 
 -13   5   1       22.90       27.66      4.92 o 
 -11   5   1       92.76       86.57      4.46 o 
  -9   5   1       83.55       95.71      4.17 o 
  -7   5   1     1291.09     1289.10     11.43 o 
  -5   5   1      200.11      201.35      3.43 o 
  -3   5   1       11.89        2.94      1.39 o 
  -1   5   1      121.85      111.85      2.74 o 
   1   5   1        4.31        3.44      1.32 o 
   3   5   1        8.14        2.18      1.38 o 
   5   5   1      728.65      725.55      7.20 o 
   7   5   1        7.18        6.19      1.28 o 
   9   5   1      287.44      273.04      6.12 o 
  11   5   1       87.86       86.10      4.47 o 
  13   5   1        1.45       17.32      5.54 o 
 -12   6   1        0.42        2.60      5.24 o 
 -10   6   1       23.05       26.03      4.13 o 
  -8   6   1       44.41       43.99      2.57 o 
  -6   6   1      285.56      309.60      4.82 o 
  -4   6   1      976.58      931.19      9.17 o 
  -2   6   1        1.29       -0.91      1.69 o 
   0   6   1      189.20      167.66      3.50 o 
   2   6   1      294.40      281.04      4.27 o 
   4   6   1      985.75      928.20      9.14 o 
   6   6   1      354.11      350.57      4.88 o 
   8   6   1        0.62        0.22      2.18 o 
  10   6   1       12.44       26.54      4.27 o 
  12   6   1       10.07       31.02      6.12 o 
 -11   7   1        5.64        9.53      7.43 o 
  -9   7   1        0.03        0.50      3.41 o 
  -7   7   1      337.76      351.62      5.54 o 
  -5   7   1       52.72       45.98      2.60 o 
  -3   7   1        0.00       -3.03      2.02 o 
  -1   7   1       23.25       24.22      2.37 o 
   1   7   1        0.00        0.63      2.05 o 
   3   7   1       55.70       69.22      2.92 o 
   5   7   1      279.84      285.24      5.37 o 
   7   7   1        2.07       -1.44      3.20 o 
   9   7   1        1.33        3.81      5.50 o 
  -8   8   1        0.33       -4.10      4.43 o 
  -6   8   1      302.09      309.20      7.62 o 
  -4   8   1        1.60        3.23      3.04 o 
  -2   8   1       52.90       52.30      3.92 o 
   0   8   1       12.52       10.17      2.86 o 
   2   8   1       78.69       74.31      4.51 o 
   4   8   1       18.73       11.67      3.18 o 
   6   8   1        4.72       12.80      3.31 o 
   8   8   1        8.04        5.62      3.20 o 
  -3   9   1        0.01        2.67      6.84 o 
  -1   9   1        2.41       -1.36      7.16 o 
   1   9   1        8.83       -2.67      5.28 o 
   3   9   1       19.39       19.37      5.50 o 
 -16   0   2       37.10       41.61      3.91 o 
 -14   0   2        3.06        6.05      2.30 o 
 -12   0   2     1565.55     1565.78     19.24 o 
 -10   0   2       48.93       51.35      2.77 o 
  -8   0   2     1500.49     1486.94     17.61 o 
  -6   0   2      238.97      199.22      3.35 o 
  -4   0   2     1902.69     1909.27     21.97 o 
   2   0   2      239.58      237.05      3.28 o 
   4   0   2      258.32      211.28      3.09 o 
   6   0   2     3128.69     3569.92     39.51 o 
   8   0   2      122.02      139.03      3.14 o 
  10   0   2     2253.05     2292.70     26.45 o 
  12   0   2       23.52       23.22      2.09 o 
  14   0   2       28.12       32.58      3.03 o 
  16   0   2      152.43      159.19      6.76 o 
 -15   1   2       87.34       98.04      3.89 o 
 -13   1   2      194.07      192.02      3.41 o 
 -11   1   2     1369.20     1345.53     11.46 o 
  -9   1   2       25.93       25.17      1.29 o 
  -7   1   2       46.94       47.42      1.43 o 
  -5   1   2      131.75      126.32      1.99 o 
  -3   1   2     1126.99      911.59      7.41 o 
  -1   1   2     5141.69     4826.20     64.81 o 
   1   1   2      148.89      116.62      2.63 o 
   3   1   2      176.08      180.57      2.02 o 
   5   1   2      471.38      511.98      4.87 o 
   7   1   2       76.15       92.75      1.82 o 
   9   1   2        5.82        2.72      0.89 o 
  11   1   2       64.71       84.29      2.19 o 
  13   1   2       21.34       21.49      1.35 o 
  15   1   2        0.39        4.85      3.60 o 
 -16   2   2       56.18       80.69      5.70 o 
 -14   2   2       22.88       21.78      3.14 o 
 -12   2   2      255.54      236.18      3.91 o 
 -10   2   2        0.44        3.11      1.06 o 
  -8   2   2       63.69       71.52      1.55 o 
  -6   2   2     1083.29     1096.08      9.30 o 
  -4   2   2     2392.64     2516.32     20.01 o 
  -2   2   2     9704.78    10054.01    101.54 o 
   0   2   2    21745.16    20899.85    157.96 o 
   2   2   2     1372.14     1383.80     10.68 o 
   4   2   2        5.61        1.94      0.64 o 
   6   2   2     1128.87     1218.07     12.46 o 
   8   2   2      381.64      367.71      6.51 o 
  10   2   2      166.83      150.42      4.95 o 
  12   2   2       19.20       15.88      2.56 o 
  14   2   2       68.61       68.45      4.44 o 
 -15   3   2        2.87        0.70      4.25 o 
 -13   3   2      167.80      151.57      5.27 o 
 -11   3   2       61.97       57.38      3.23 o 
  -9   3   2     1199.03     1164.40     15.66 o 
  -7   3   2      211.15      204.65      2.76 o 
  -5   3   2      268.26      294.72      3.25 o 
  -3   3   2      262.28      239.34      3.03 o 
  -1   3   2      121.77      124.80      2.06 o 
   1   3   2     1916.01     1915.50     14.82 o 
   3   3   2        1.05        2.46      0.86 o 
   5   3   2     3980.77     4236.02     33.27 o 
   7   3   2       97.84       97.18      3.28 o 
   9   3   2       73.58       83.06      3.57 o 
  11   3   2      309.43      259.13      5.32 o 
  13   3   2        7.31       16.45      2.99 o 
  15   3   2       43.21       48.98      5.45 o 
 -14   4   2       11.01       17.19      4.27 o 
 -12   4   2       14.92       13.41      3.08 o 
 -10   4   2       53.44       62.43      3.39 o 
  -8   4   2      448.02      446.82      4.84 o 
  -6   4   2      806.60      786.70      7.37 o 
  -4   4   2     4371.13     4390.83     33.90 o 
  -2   4   2      846.57      811.23      7.40 o 
   0   4   2      139.27      168.90      2.77 o 
   2   4   2     1179.10     1221.95     10.18 o 
   4   4   2      371.28      367.23      4.14 o 
   6   4   2      457.39      449.04      4.80 o 
   8   4   2        6.98        4.12      2.33 o 
  10   4   2       54.66       52.01      3.25 o 
  12   4   2        1.72        5.12      3.31 o 
  14   4   2      210.36      263.71      9.38 o 
 -13   5   2       34.80       42.15      4.76 o 
 -11   5   2       14.09       14.21      3.42 o 
  -9   5   2      428.43      445.17      5.06 o 
  -7   5   2      781.31      768.96      7.65 o 
  -5   5   2      502.90      487.08      5.52 o 
  -3   5   2        3.96        2.99      1.36 o 
  -1   5   2        1.00        0.08      1.31 o 
   1   5   2       20.79       27.54      1.64 o 
   3   5   2      705.23      709.98      6.86 o 
   5   5   2      581.66      541.59      5.85 o 
   7   5   2      125.64      127.54      2.80 o 
   9   5   2        0.45        5.27      2.89 o 
  11   5   2       11.87       21.80      3.87 o 
  13   5   2       37.87       56.83      6.63 o 
 -12   6   2        9.34        3.24      6.93 o 
 -10   6   2        0.57        3.26      4.11 o 
  -8   6   2        0.19        1.31      1.82 o 
  -6   6   2      857.31      827.56      8.29 o 
  -4   6   2      296.92      273.76      4.47 o 
  -2   6   2        2.59       -1.96      1.71 o 
   0   6   2       41.20       47.52      2.29 o 
   2   6   2       60.73       56.50      2.40 o 
   4   6   2        6.79        9.72      2.10 o 
   6   6   2      132.23      128.07      3.29 o 
   8   6   2        4.78        2.03      3.23 o 
  10   6   2        5.21        5.62      4.77 o 
  12   6   2       79.53      100.81     11.75 o 
 -11   7   2        0.03        3.24      8.35 o 
  -9   7   2        2.10        7.25      2.66 o 
  -7   7   2      363.27      379.62      6.19 o 
  -5   7   2       57.94       47.41      3.16 o 
  -3   7   2       13.58       10.27      2.19 o 
  -1   7   2      128.37      115.52      3.98 o 
   1   7   2       96.70       79.84      3.05 o 
   3   7   2       86.43       90.60      3.31 o 
   5   7   2       66.57       68.56      3.26 o 
   7   7   2        1.38        3.78      2.82 o 
   9   7   2        0.49       -3.60      4.96 o 
  -8   8   2       71.92       72.11      7.35 o 
  -6   8   2      733.26      712.12     10.02 o 
  -4   8   2       63.27       57.34      3.83 o 
  -2   8   2        0.21       -1.76      3.63 o 
   0   8   2      100.76       96.87      4.06 o 
   2   8   2       45.32       38.86      3.29 o 
   4   8   2       23.19       19.77      3.42 o 
   6   8   2        5.20        7.01      3.28 o 
  -3   9   2        2.44        9.52      5.81 o 
  -1   9   2        1.30       -5.17      5.69 o 
   1   9   2       33.05       32.16      5.82 o 
   3   9   2        9.61        6.20      6.67 o 
 -17   1   3       17.55       12.34      2.62 o 
 -15   1   3        0.00        5.51      3.30 o 
 -13   1   3      155.03      153.17      3.48 o 
 -11   1   3      410.35      409.75      4.69 o 
  -9   1   3       80.30       75.79      2.34 o 
  -7   1   3      744.84      748.98      7.19 o 
  -5   1   3       26.13       30.73      1.27 o 
  -3   1   3       76.79       72.30      2.54 o 
  -1   1   3    28729.21    26266.75    275.61 o 
   1   1   3     1348.55     1341.14     10.76 o 
   3   1   3      165.50      156.64      2.02 o 
   5   1   3     8580.74     9224.40    143.72 o 
   7   1   3     1987.83     2068.45     16.63 o 
   9   1   3        1.11        4.96      0.99 o 
  11   1   3        9.91       13.87      1.18 o 
  13   1   3      100.76       78.45      2.24 o 
  15   1   3       22.30       19.56      4.00 o 
 -16   2   3       16.81       28.99      4.56 o 
 -14   2   3        2.81        0.44      1.67 o 
 -12   2   3      157.80      137.55      3.24 o 
 -10   2   3     1058.37      985.88      9.06 o 
  -8   2   3       40.56       41.39      1.41 o 
  -6   2   3      348.69      366.85      3.80 o 
  -4   2   3     1822.51     1892.59     14.83 o 
  -2   2   3    14135.41    14148.32    256.37 o 
   0   2   3     4204.15     4280.21     35.31 o 
   2   2   3      658.33      635.30      5.35 o 
   4   2   3     1875.83     2030.29     16.26 o 
   6   2   3      306.89      268.25      4.47 o 
   8   2   3      630.62      569.53      7.32 o 
  10   2   3      761.89      733.01      8.90 o 
  12   2   3       83.01       98.54      4.07 o 
  14   2   3       38.33       51.14      3.90 o 
 -15   3   3      140.08      150.75      8.26 o 
 -13   3   3      389.37      367.29      7.34 o 
 -11   3   3      352.41      327.72      6.11 o 
  -9   3   3      968.88      963.59      8.82 o 
  -7   3   3        3.35        0.82      1.04 o 
  -5   3   3      850.07      800.63      7.12 o 
  -3   3   3      750.25      698.85      6.29 o 
  -1   3   3     2263.24     2135.71     16.85 o 
   1   3   3      340.69      308.73      3.30 o 
   3   3   3     4006.23     4136.47     30.88 o 
   5   3   3      716.61      742.86      6.66 o 
   7   3   3      885.16      949.31     14.82 o 
   9   3   3      461.91      433.16      6.56 o 
  11   3   3      364.66      304.27      5.70 o 
  13   3   3      101.73      112.99      5.31 o 
 -14   4   3       15.90       32.44      4.45 o 
 -12   4   3      176.68      150.52      5.29 o 
 -10   4   3      449.69      436.29      5.80 o 
  -8   4   3      222.19      208.19      3.45 o 
  -6   4   3       81.29       76.90      2.10 o 
  -4   4   3     3571.84     3697.12     28.85 o 
  -2   4   3      666.01      661.66      6.63 o 
   0   4   3       47.16       76.52      2.19 o 
   2   4   3     1302.74     1368.35     11.24 o 
   4   4   3      335.40      337.82      3.96 o 
   6   4   3      102.38      106.32      2.10 o 
   8   4   3      214.01      193.08      4.87 o 
  10   4   3      147.17      138.27      4.79 o 
  12   4   3       12.54       12.09      3.53 o 
  14   4   3       18.78       41.64      5.86 o 
 -13   5   3        6.07        7.93      4.37 o 
 -11   5   3        7.35        8.43      3.95 o 
  -9   5   3      353.61      341.42      4.92 o 
  -7   5   3       16.78       19.06      1.86 o 
  -5   5   3      462.18      456.80      5.21 o 
  -3   5   3       99.19       80.69      2.53 o 
  -1   5   3       25.01       24.03      1.71 o 
   1   5   3       13.97       11.29      1.49 o 
   3   5   3      216.83      231.54      3.57 o 
   5   5   3       67.18       62.67      2.27 o 
   7   5   3       25.26       19.44      1.55 o 
   9   5   3      325.44      306.36      6.62 o 
  11   5   3        9.12       13.13      3.84 o 
  13   5   3        0.35       10.93      6.10 o 
 -12   6   3       76.11       79.06      6.50 o 
 -10   6   3        4.01        2.64      2.35 o 
  -8   6   3       79.89       99.09      3.51 o 
  -6   6   3     1390.91     1344.22     11.97 o 
  -4   6   3      759.53      676.49      7.30 o 
  -2   6   3       25.62       22.10      2.10 o 
   0   6   3      134.70      149.03      3.59 o 
   2   6   3       86.50       80.72      2.87 o 
   4   6   3      144.45      126.77      3.41 o 
   6   6   3      396.74      390.26      5.24 o 
   8   6   3       55.80       56.90      4.13 o 
  10   6   3       13.15       25.91      4.56 o 
 -11   7   3       17.83       15.23      6.77 o 
  -9   7   3        8.89        5.76      3.07 o 
  -7   7   3      286.42      308.10      5.63 o 
  -5   7   3       18.66       14.66      2.53 o 
  -3   7   3        0.16       -0.65      2.14 o 
  -1   7   3        1.00       -0.98      2.44 o 
   1   7   3      362.06      340.51      5.25 o 
   3   7   3        5.69        3.38      2.19 o 
   5   7   3       11.02       17.39      3.14 o 
   7   7   3       60.49       64.99      3.97 o 
   9   7   3       31.89       24.06      6.20 o 
  -8   8   3        4.31        5.06      4.05 o 
  -6   8   3        4.37       12.26      3.65 o 
  -4   8   3        9.34       12.04      3.41 o 
  -2   8   3        3.62       -2.36      3.26 o 
   0   8   3       38.12       32.69      3.31 o 
   2   8   3       25.80       22.82      3.41 o 
   4   8   3       81.71       81.74      4.29 o 
   6   8   3       10.86       12.73      3.33 o 
  -3   9   3        0.41        3.70      6.14 o 
  -1   9   3        7.35       10.74      9.50 o 
   1   9   3       27.99       19.75      5.83 o 
 -16   0   4       25.48       20.09      6.88 o 
 -14   0   4      119.80      111.82      4.62 o 
 -12   0   4     6329.48     6668.69     74.18 o 
 -10   0   4      432.95      436.80      6.98 o 
  -8   0   4      109.75      118.57      3.03 o 
  -6   0   4      113.19      122.51      2.89 o 
  -4   0   4    10581.41    10616.79    235.38 o 
  -2   0   4    48818.69    48792.29    524.19 o 
   0   0   4    15832.75    14386.14    210.18 o 
   2   0   4      588.62      653.67      9.99 o 
   4   0   4     2041.43     2135.52     25.44 o 
   6   0   4      913.78      955.15     12.22 o 
   8   0   4      692.79      710.79      9.84 o 
  10   0   4     3055.37     3082.72     37.24 o 
  12   0   4      627.44      592.46      9.28 o 
  14   0   4      112.72       79.32      6.79 o 
 -17   1   4       84.04      100.02      6.01 o 
 -15   1   4       27.20       26.72      2.43 o 
 -13   1   4      589.81      576.90      6.59 o 
 -11   1   4      487.99      465.02      5.47 o 
  -9   1   4       32.15       29.94      1.49 o 
  -7   1   4      574.07      557.77      5.45 o 
  -5   1   4     3146.92     3160.36     24.31 o 
  -3   1   4    10337.05    10133.37    206.27 o 
  -1   1   4    12324.18    12165.58    256.09 o 
   1   1   4     2499.51     2453.57     18.77 o 
   3   1   4      462.57      447.32      4.59 o 
   5   1   4      166.12      203.68      2.44 o 
   7   1   4        0.24       -0.51      0.73 o 
   9   1   4       36.63       36.56      1.52 o 
  11   1   4      841.20      786.12      7.63 o 
  13   1   4      120.57      120.24      3.29 o 
  15   1   4        6.98        7.74      5.27 o 
 -16   2   4       23.72       32.01      5.24 o 
 -14   2   4      135.93      147.11      3.21 o 
 -12   2   4      139.39      140.11      3.00 o 
 -10   2   4      308.90      298.26      3.90 o 
  -8   2   4       82.53      115.53      2.14 o 
  -6   2   4     5507.86     5818.97     44.22 o 
  -4   2   4       18.02       28.50      1.87 o 
  -2   2   4        0.32        5.57      0.90 o 
   0   2   4       20.10       11.36      0.92 o 
   2   2   4      522.25      552.37      4.93 o 
   4   2   4     1368.79     1423.70     11.73 o 
   6   2   4     1473.16     1569.08     13.38 o 
   8   2   4       89.73       79.88      3.03 o 
  10   2   4       11.58       13.01      2.07 o 
  12   2   4       55.72       41.72      2.83 o 
  14   2   4       32.81       29.89      4.13 o 
 -15   3   4      152.16      177.41      7.12 o 
 -13   3   4        9.43       18.18      3.28 o 
 -11   3   4     1362.46     1337.58     11.60 o 
  -9   3   4      128.87      124.99      2.57 o 
  -7   3   4      305.84      288.58      3.89 o 
  -5   3   4       48.49       56.20      1.81 o 
  -3   3   4      671.72      678.17      6.30 o 
  -1   3   4      420.12      386.27      4.03 o 
   1   3   4      286.46      268.97      3.08 o 
   3   3   4      656.63      685.73      6.07 o 
   5   3   4       43.04       58.38      1.44 o 
   7   3   4       86.27       77.22      3.03 o 
   9   3   4       17.51       13.56      2.29 o 
  11   3   4       15.43       12.31      2.48 o 
  13   3   4        7.52       11.72      3.42 o 
 -14   4   4       14.27       18.78      4.29 o 
 -12   4   4       29.79       23.62      3.27 o 
 -10   4   4      267.01      291.81      4.06 o 
  -8   4   4       88.97       78.74      2.59 o 
  -6   4   4      798.30      774.44      7.16 o 
  -4   4   4      836.63      833.14      7.83 o 
  -2   4   4     1708.93     1768.88     15.84 o 
   0   4   4       11.96       17.09      1.36 o 
   2   4   4      639.75      592.76      5.72 o 
   4   4   4       79.39       64.32      2.04 o 
   6   4   4        0.69        0.25      0.84 o 
   8   4   4      145.56      141.53      4.53 o 
  10   4   4       14.26       19.67      2.89 o 
  12   4   4        2.09       -2.55      3.61 o 
 -13   5   4       93.62       88.41      7.48 o 
 -11   5   4        1.84        0.70      2.59 o 
  -9   5   4      784.05      800.18      8.56 o 
  -7   5   4      688.85      664.56      7.06 o 
  -5   5   4       79.32       73.27      2.43 o 
  -3   5   4      105.09       89.93      2.63 o 
  -1   5   4      786.70      791.65      7.73 o 
   1   5   4      927.28      863.97      8.05 o 
   3   5   4       76.32       92.76      2.72 o 
   5   5   4      676.89      676.18      7.08 o 
   7   5   4        3.71        3.20      2.69 o 
   9   5   4       24.37       27.12      3.37 o 
  11   5   4        3.23        8.71      4.17 o 
 -12   6   4       56.77       65.24      6.02 o 
 -10   6   4       22.34       20.45      1.98 o 
  -8   6   4      521.42      555.79      8.09 o 
  -6   6   4     1131.37     1116.35     10.38 o 
  -4   6   4      228.31      224.10      4.17 o 
  -2   6   4       74.62       80.94      3.06 o 
   0   6   4      878.46      833.24      8.46 o 
   2   6   4       59.36       54.52      2.46 o 
   4   6   4       43.14       42.40      2.23 o 
   6   6   4       54.87       54.43      2.77 o 
   8   6   4       28.20       30.43      3.75 o 
  10   6   4        9.71        7.10      4.44 o 
 -11   7   4       28.39       36.81      4.38 o 
  -9   7   4        7.04        7.52      3.05 o 
  -7   7   4      201.28      225.32      4.84 o 
  -5   7   4        0.19        0.36      2.30 o 
  -3   7   4       16.41       13.39      2.33 o 
  -1   7   4       25.05       24.45      2.45 o 
   1   7   4        6.77        8.53      2.26 o 
   3   7   4      137.35      130.45      3.80 o 
   5   7   4       42.09       31.64      3.88 o 
   7   7   4       51.82       56.18      3.61 o 
   9   7   4       24.62       17.84      5.84 o 
  -8   8   4      266.04      259.35      9.34 o 
  -6   8   4      482.66      423.25      8.45 o 
  -4   8   4        0.42       -3.62      3.50 o 
  -2   8   4       12.91       10.62      3.83 o 
   0   8   4      111.93      111.68      4.48 o 
   2   8   4       77.60       74.14      4.58 o 
   4   8   4        1.12        1.27      3.28 o 
   6   8   4        1.71        1.20      3.99 o 
  -3   9   4        2.95        4.10      6.12 o 
  -1   9   4       59.50       59.56      7.04 o 
   1   9   4        0.09       -1.80      6.45 o 
 -17   1   5        1.25       -1.12      2.72 o 
 -15   1   5       67.29       56.43      3.11 o 
 -13   1   5     3604.60     3713.39     29.34 o 
 -11   1   5      640.09      622.70      6.66 o 
  -9   1   5      162.56      130.06      2.61 o 
  -7   1   5     1906.97     2001.86     16.03 o 
  -5   1   5      938.10      895.68      8.23 o 
  -3   1   5       81.67       91.77      2.38 o 
  -1   1   5    12481.89    12134.37    233.87 o 
   1   1   5     3205.08     3171.26     25.18 o 
   3   1   5      371.24      376.43      4.72 o 
   5   1   5        4.61        4.03      0.65 o 
   7   1   5       53.40       52.73      1.56 o 
   9   1   5        3.78        0.45      1.03 o 
  11   1   5     1050.73      963.13      9.10 o 
  13   1   5       61.70       51.96      2.24 o 
 -16   2   5       12.71       13.38      4.77 o 
 -14   2   5      347.79      353.18      4.87 o 
 -12   2   5      460.02      420.87      5.06 o 
 -10   2   5      212.79      214.67      3.21 o 
  -8   2   5       35.08       26.46      1.37 o 
  -6   2   5      153.09      108.55      2.19 o 
  -4   2   5     3170.55     3332.63     25.94 o 
  -2   2   5      781.34      787.56      7.06 o 
   0   2   5      193.75      211.27      2.56 o 
   2   2   5      142.26      128.22      2.12 o 
   4   2   5      354.38      390.80      3.94 o 
   6   2   5       77.04       72.45      1.66 o 
   8   2   5      154.69      123.83      2.19 o 
  10   2   5       19.79       19.64      2.12 o 
  12   2   5        1.27        2.85      2.41 o 
  14   2   5        7.80        8.86      3.89 o 
 -15   3   5      341.31      360.87      9.69 o 
 -13   3   5       59.70       47.95      2.44 o 
 -11   3   5      587.10      598.00      6.27 o 
  -9   3   5      207.38      232.91      3.52 o 
  -7   3   5      413.95      392.01      4.53 o 
  -5   3   5     2934.67     3026.13     23.66 o 
  -3   3   5      965.87      966.76      8.75 o 
  -1   3   5     3120.44     3187.95     24.80 o 
   1   3   5      599.25      535.90      5.20 o 
   3   3   5      141.28      166.62      2.48 o 
   5   3   5      360.51      378.50      4.09 o 
   7   3   5      139.52      144.82      3.93 o 
   9   3   5       61.70       53.39      3.43 o 
  11   3   5      335.15      340.50      7.38 o 
  13   3   5        3.96        3.47      3.41 o 
 -14   4   5       51.86       40.93      4.45 o 
 -12   4   5       20.43       18.44      1.77 o 
 -10   4   5      533.55      541.29      6.15 o 
  -8   4   5      653.40      649.40      6.88 o 
  -6   4   5       23.64       23.78      1.49 o 
  -4   4   5      951.09     1083.17     11.28 o 
  -2   4   5     1261.18     1256.42     10.84 o 
   0   4   5      332.11      338.76      4.08 o 
   2   4   5        8.19        8.66      1.26 o 
   4   4   5        5.78        4.17      1.14 o 
   6   4   5        1.89        0.14      1.38 o 
   8   4   5       38.89       37.04      2.76 o 
  10   4   5      216.31      165.03      5.30 o 
  12   4   5       86.33       76.38      4.93 o 
 -13   5   5       14.41       10.85      5.63 o 
 -11   5   5       25.79       24.26      3.06 o 
  -9   5   5      448.73      457.79      6.59 o 
  -7   5   5      217.05      220.59      3.80 o 
  -5   5   5       28.75       30.33      1.80 o 
  -3   5   5        1.66       -0.53      1.60 o 
  -1   5   5       85.98       85.99      2.87 o 
   1   5   5       71.28       72.94      2.56 o 
   3   5   5     1301.47     1262.46     10.97 o 
   5   5   5      634.62      675.77      7.11 o 
   7   5   5      357.92      388.62     14.92 o 
   9   5   5       55.95       49.05      4.09 o 
  11   5   5       85.15       90.66      4.99 o 
 -12   6   5        0.00        4.42      3.74 o 
 -10   6   5      143.41      154.66      5.56 o 
  -8   6   5      588.04      567.87      6.87 o 
  -6   6   5        2.28        6.26      1.83 o 
  -4   6   5        1.15        0.29      1.79 o 
  -2   6   5      196.68      191.69      4.04 o 
   0   6   5       68.36       70.62      4.35 o 
   2   6   5        2.61        2.03      1.85 o 
   4   6   5      160.89      154.28      3.73 o 
   6   6   5        9.02        8.98      1.75 o 
   8   6   5        2.08        0.65      3.91 o 
  10   6   5       21.15       17.28      5.61 o 
 -11   7   5       39.16       69.07      4.09 o 
  -9   7   5      141.40      145.25      5.29 o 
  -7   7   5       14.77        9.49      3.40 o 
  -5   7   5        1.82        2.32      2.26 o 
  -3   7   5       14.57       18.60      2.61 o 
  -1   7   5       82.52       79.06      4.27 o 
   1   7   5       93.52       89.30      3.42 o 
   3   7   5       50.28       65.98      2.94 o 
   5   7   5       46.53       39.48      3.21 o 
   7   7   5      224.08      222.20      8.20 o 
   9   7   5        1.26       -7.19      6.12 o 
  -8   8   5       23.15       15.60      4.15 o 
  -6   8   5       26.34       34.28      3.87 o 
  -4   8   5        1.77       -5.13      3.86 o 
  -2   8   5       29.62       31.55      4.46 o 
   0   8   5      163.77      147.19      6.18 o 
   2   8   5       10.97       17.36      3.48 o 
   4   8   5       27.66       32.87      4.74 o 
   6   8   5       98.16       99.27      5.10 o 
  -3   9   5        0.73       -5.24      6.07 o 
  -1   9   5       53.25       36.64      6.85 o 
   1   9   5       55.25       55.87      7.66 o 
 -16   0   6       27.22       24.73      5.67 o 
 -14   0   6      372.94      389.84      8.29 o 
 -12   0   6        0.01        3.87      2.41 o 
 -10   0   6       43.12       31.12      2.27 o 
  -8   0   6      224.05      230.98      4.22 o 
  -6   0   6     3506.59     3856.50     44.18 o 
  -4   0   6     6662.14     7030.04     78.94 o 
  -2   0   6     6465.58     6455.11     70.92 o 
   0   0   6    28887.14    27309.64    463.38 o 
   2   0   6        1.33        2.45      0.81 o 
   4   0   6       16.93       21.02      1.33 o 
   6   0   6        4.87        8.46      1.35 o 
   8   0   6      388.20      363.58      5.74 o 
  10   0   6      638.32      643.65      9.06 o 
  12   0   6       26.95       44.46      3.72 o 
  14   0   6       33.56       38.20      3.62 o 
 -17   1   6       42.33       47.68      5.34 o 
 -15   1   6      326.39      327.62      5.73 o 
 -13   1   6      362.71      377.03      5.03 o 
 -11   1   6       37.23       31.29      1.78 o 
  -9   1   6       11.42       15.04      1.38 o 
  -7   1   6      169.98      186.27      2.71 o 
  -5   1   6      565.15      609.05      6.07 o 
  -3   1   6      334.54      314.05      3.31 o 
  -1   1   6      986.26     1032.57      8.51 o 
   1   1   6      115.12      109.76      1.89 o 
   3   1   6        1.66        1.27      0.81 o 
   5   1   6       59.57       69.35      1.74 o 
   7   1   6        0.00       -0.11      0.87 o 
   9   1   6      104.12       98.39      2.68 o 
  11   1   6       45.88       53.38      2.17 o 
  13   1   6        1.92        2.77      1.77 o 
 -16   2   6       73.92       81.96      5.74 o 
 -14   2   6      267.54      267.05      4.58 o 
 -12   2   6     1342.09     1351.44     12.04 o 
 -10   2   6       85.20       87.30      2.37 o 
  -8   2   6       12.98        8.24      1.10 o 
  -6   2   6       30.33       39.05      1.71 o 
  -4   2   6      806.35      800.94      7.10 o 
  -2   2   6      457.47      405.82      4.40 o 
   0   2   6        5.52        6.39      0.85 o 
   2   2   6      449.94      446.53      4.47 o 
   4   2   6     1396.28     1415.99     12.24 o 
   6   2   6      199.79      235.87      3.05 o 
   8   2   6       21.63       24.29      1.09 o 
  10   2   6       34.27       24.76      2.53 o 
  12   2   6       61.74       56.50      3.66 o 
  14   2   6       13.89       14.63      4.63 o 
 -15   3   6      184.07      167.12      4.22 o 
 -13   3   6       12.80        9.52      1.66 o 
 -11   3   6       44.35       47.03      2.12 o 
  -9   3   6       96.09       88.18      2.36 o 
  -7   3   6      912.00      889.81      8.39 o 
  -5   3   6      127.52      118.13      2.29 o 
  -3   3   6        2.20        2.40      1.46 o 
  -1   3   6     1120.04     1178.01     15.15 o 
   1   3   6       63.70       51.98      1.86 o 
   3   3   6      131.13      132.31      2.56 o 
   5   3   6      151.38      154.23      2.52 o 
   7   3   6       35.66       31.24      1.30 o 
   9   3   6      774.07      691.56      9.23 o 
  11   3   6      257.11      263.50      5.62 o 
  13   3   6       15.04       22.29      3.80 o 
 -14   4   6       93.88       96.15      3.89 o 
 -12   4   6       46.49       46.14      2.38 o 
 -10   4   6      254.56      239.36      5.16 o 
  -8   4   6      251.02      243.46      3.93 o 
  -6   4   6      322.88      298.82      4.01 o 
  -4   4   6       13.48       15.03      1.36 o 
  -2   4   6      415.58      434.45      4.76 o 
   0   4   6        0.07       -0.85      1.28 o 
   2   4   6        2.03        1.30      1.29 o 
   4   4   6      663.72      637.83      6.31 o 
   6   4   6       39.98       41.28      1.88 o 
   8   4   6      115.32      102.75      4.20 o 
  10   4   6        2.77       14.25      2.89 o 
  12   4   6        3.24        4.16      3.79 o 
 -13   5   6       30.52       30.78      3.85 o 
 -11   5   6       90.24       98.61      3.53 o 
  -9   5   6        7.02        5.39      1.82 o 
  -7   5   6      814.07      808.72      7.95 o 
  -5   5   6       49.87       44.19      2.03 o 
  -3   5   6       10.34       12.57      1.75 o 
  -1   5   6        4.12        7.43      2.34 o 
   1   5   6       50.90       46.81      2.44 o 
   3   5   6      247.90      237.44      3.82 o 
   5   5   6     1238.69     1263.45     11.62 o 
   7   5   6       17.13       19.43      2.14 o 
   9   5   6       84.46       82.58      5.53 o 
  11   5   6      141.14      142.46      7.50 o 
 -12   6   6        3.34        8.90      3.52 o 
 -10   6   6        0.02        9.30      3.00 o 
  -8   6   6       10.86        5.43      3.23 o 
  -6   6   6       56.14       63.83      2.77 o 
  -4   6   6      182.72      184.68      3.91 o 
  -2   6   6       87.15       74.03      2.85 o 
   0   6   6       24.13       32.83      2.24 o 
   2   6   6       25.31       21.25      2.61 o 
   4   6   6      161.53      161.06      4.59 o 
   6   6   6        0.16        1.73      2.38 o 
   8   6   6        0.19       19.91      4.69 o 
  10   6   6       29.76       38.81      6.37 o 
 -11   7   6       45.32       50.75      6.93 o 
  -9   7   6       49.44       56.23      4.98 o 
  -7   7   6       71.85       66.47      3.57 o 
  -5   7   6        5.16        3.19      2.28 o 
  -3   7   6       10.81       10.26      2.92 o 
  -1   7   6       74.77       71.96      3.40 o 
   1   7   6       87.80       78.19      3.68 o 
   3   7   6       28.06       26.94      2.95 o 
   5   7   6       85.72       78.26      4.45 o 
   7   7   6        0.78        1.31      3.28 o 
  -8   8   6      250.75      239.14     10.89 o 
  -6   8   6       23.76       20.31      4.46 o 
  -4   8   6        2.28        4.23      3.75 o 
  -2   8   6       27.65       15.82      3.61 o 
   0   8   6       37.93       38.16      3.88 o 
   2   8   6        1.05        9.98      3.59 o 
   4   8   6        3.97        3.52      3.57 o 
 -17   1   7        0.00        2.36      2.95 o 
 -15   1   7       86.57       87.61      4.59 o 
 -13   1   7        6.87       10.74      1.80 o 
 -11   1   7       40.13       36.21      1.89 o 
  -9   1   7        5.84        3.74      1.28 o 
  -7   1   7     1516.43     1645.01     14.00 o 
  -5   1   7     1135.75     1174.68     10.20 o 
  -3   1   7      176.78      183.18      2.72 o 
  -1   1   7       96.46       90.14      1.82 o 
   1   1   7      759.16      820.79      7.80 o 
   3   1   7      819.28      881.14      9.48 o 
   5   1   7       16.44       38.27      2.39 o 
   7   1   7      833.13      822.82      8.02 o 
   9   1   7     1021.86     1039.75      9.27 o 
  11   1   7       18.43       18.78      1.44 o 
  13   1   7       36.68       36.87      2.76 o 
 -16   2   7      122.92      126.16      5.99 o 
 -14   2   7      167.78      179.36      6.22 o 
 -12   2   7      109.75      112.39      2.99 o 
 -10   2   7      195.05      164.37      2.92 o 
  -8   2   7      543.35      561.26      6.02 o 
  -6   2   7       46.25       37.55      1.73 o 
  -4   2   7      791.83      868.02      7.69 o 
  -2   2   7       52.84       51.59      1.64 o 
   0   2   7        6.28        2.78      0.97 o 
   2   2   7      341.47      360.97      3.78 o 
   4   2   7      263.96      301.94      3.43 o 
   6   2   7       79.57       72.99      2.16 o 
   8   2   7       21.22       25.99      1.32 o 
  10   2   7      454.75      401.53      5.17 o 
  12   2   7        0.21        4.28      2.67 o 
 -15   3   7       79.26       85.59      5.73 o 
 -13   3   7      177.24      151.88      3.58 o 
 -11   3   7      137.16      127.79      2.88 o 
  -9   3   7       49.17       54.84      1.99 o 
  -7   3   7      267.82      255.01      3.68 o 
  -5   3   7      301.10      314.09      3.96 o 
  -3   3   7     2392.83     2420.63     19.30 o 
  -1   3   7     1118.32     1182.48     10.22 o 
   1   3   7     2561.04     2616.19     20.19 o 
   3   3   7      425.44      468.17      5.04 o 
   5   3   7       76.94       72.86      2.18 o 
   7   3   7      135.81      108.82      2.28 o 
   9   3   7        5.68        1.30      1.98 o 
  11   3   7       30.33       35.09      2.54 o 
  13   3   7      106.38      123.63      8.42 o 
 -14   4   7       56.49       74.15      3.57 o 
 -12   4   7      309.34      268.29      4.26 o 
 -10   4   7      426.78      426.99      5.24 o 
  -8   4   7      119.63      109.53      3.50 o 
  -6   4   7       36.32       46.48      2.54 o 
  -4   4   7      194.11      204.28      3.39 o 
  -2   4   7       74.05       73.89      2.60 o 
   0   4   7      126.40      130.50      2.81 o 
   2   4   7      129.42      120.44      2.80 o 
   4   4   7       10.05       10.13      1.52 o 
   6   4   7       27.49       23.68      1.39 o 
   8   4   7       59.84       66.10      4.98 o 
  10   4   7       29.24       34.43      3.15 o 
  12   4   7       19.39       21.69      5.92 o 
 -13   5   7        6.71        7.86      3.06 o 
 -11   5   7        0.42       -2.23      2.24 o 
  -9   5   7       24.33       15.76      2.27 o 
  -7   5   7      454.90      451.49      5.50 o 
  -5   5   7       10.75       16.23      1.79 o 
  -3   5   7      323.48      326.99      4.52 o 
  -1   5   7      171.79      186.97      3.80 o 
   1   5   7       24.53       26.53      1.95 o 
   3   5   7      135.20      137.51      3.32 o 
   5   5   7      339.88      338.20      4.99 o 
   7   5   7       40.55       29.26      1.60 o 
   9   5   7       51.59       52.49      4.16 o 
  11   5   7       66.80       85.08      8.36 o 
 -12   6   7        0.24        9.71      4.28 o 
 -10   6   7      223.22      200.24      5.29 o 
  -8   6   7       33.45       33.02      3.11 o 
  -6   6   7      499.83      496.92      6.15 o 
  -4   6   7        0.01       -2.97      1.98 o 
  -2   6   7       18.91       13.82      2.10 o 
   0   6   7       21.85       24.20      2.25 o 
   2   6   7        0.00       -2.79      2.17 o 
   4   6   7      313.15      305.96      6.61 o 
   6   6   7      175.66      183.76      6.20 o 
   8   6   7        1.71        9.96      6.11 o 
  10   6   7       11.81        8.54      8.22 o 
 -11   7   7        2.39       10.01      3.62 o 
  -9   7   7        0.03       -0.48      3.44 o 
  -7   7   7        1.47       -2.33      2.64 o 
  -5   7   7        6.00        5.75      2.42 o 
  -3   7   7       11.88       14.29      2.62 o 
  -1   7   7      245.63      228.60      5.14 o 
   1   7   7       10.09       17.57      2.53 o 
   3   7   7        2.66        9.28      2.59 o 
   5   7   7      183.86      195.00     10.87 o 
   7   7   7       28.54       25.09      3.85 o 
  -8   8   7        1.45       20.41      5.67 o 
  -6   8   7       17.35       30.08      4.75 o 
  -4   8   7        0.24        1.93      3.76 o 
  -2   8   7        6.53        6.35      3.72 o 
   0   8   7        2.44        4.29      3.75 o 
   2   8   7       23.48       25.40      3.81 o 
   4   8   7        0.55        4.38      5.77 o 
 -16   0   8        0.30        6.32      5.07 o 
 -14   0   8     2422.53     2546.13     30.71 o 
 -12   0   8     1555.91     1479.30     18.94 o 
 -10   0   8        5.98        7.51      1.98 o 
  -8   0   8     1596.17     1877.30     22.70 o 
  -6   0   8     1343.47     1519.66     18.53 o 
  -4   0   8      961.47      947.81     11.97 o 
  -2   0   8    11707.45    12454.40    135.74 o 
   0   0   8        1.94        5.44      1.34 o 
   2   0   8      983.20     1029.20     14.55 o 
   4   0   8      593.89      616.58      9.58 o 
   6   0   8      105.59       98.61      3.87 o 
   8   0   8     1211.93     1208.94     14.84 o 
  10   0   8     1581.58     1588.20     19.19 o 
  12   0   8       18.49       23.60      3.30 o 
 -17   1   8       26.85       29.99      4.71 o 
 -15   1   8       15.46       20.48      2.29 o 
 -13   1   8       67.01       60.87      3.05 o 
 -11   1   8        0.24       -2.30      1.66 o 
  -9   1   8       12.90        9.46      1.31 o 
  -7   1   8      346.78      350.16      4.50 o 
  -5   1   8      349.54      403.45      4.51 o 
  -3   1   8      470.74      499.99      4.90 o 
  -1   1   8      865.39      910.56      8.07 o 
   1   1   8      278.01      282.21      3.55 o 
   3   1   8      328.34      351.51      4.47 o 
   5   1   8       87.82       83.58      2.20 o 
   7   1   8      335.24      317.76      4.17 o 
   9   1   8      921.95      901.20      8.98 o 
  11   1   8        2.24        2.19      2.37 o 
  13   1   8       25.14       28.70      2.73 o 
 -16   2   8       34.07       38.69      3.78 o 
 -14   2   8      212.80      203.42      4.01 o 
 -12   2   8       75.68       85.99      2.66 o 
 -10   2   8       37.09       45.50      2.15 o 
  -8   2   8     1791.63     1897.07     16.98 o 
  -6   2   8     3999.01     4468.46     39.06 o 
  -4   2   8      171.12      166.39      2.66 o 
  -2   2   8     1107.61     1137.86      9.70 o 
   0   2   8       89.79       83.00      2.30 o 
   2   2   8      268.95      252.90      3.11 o 
   4   2   8      576.97      587.42      6.45 o 
   6   2   8     1320.31     1373.28     13.25 o 
   8   2   8      116.63      117.27      3.71 o 
  10   2   8      262.77      275.60      3.82 o 
  12   2   8       20.67       26.24      3.93 o 
 -15   3   8      109.00      130.45      6.44 o 
 -13   3   8       71.95       65.23      2.89 o 
 -11   3   8      105.10       91.91      2.43 o 
  -9   3   8      124.24      119.86      3.28 o 
  -7   3   8       74.14       71.42      2.50 o 
  -5   3   8       39.44       43.39      1.73 o 
  -3   3   8      105.34       90.60      2.32 o 
  -1   3   8       12.73       10.48      1.24 o 
   1   3   8      557.42      580.43      5.76 o 
   3   3   8      417.98      435.45      4.71 o 
   5   3   8     1035.20     1044.92      9.80 o 
   7   3   8       15.89       11.77      1.74 o 
   9   3   8      246.85      251.37      6.87 o 
  11   3   8        7.44        9.99      4.72 o 
 -14   4   8       51.49       52.34      2.90 o 
 -12   4   8       23.96       28.31      1.89 o 
 -10   4   8       82.59       75.08      3.54 o 
  -8   4   8       19.17       10.95      3.48 o 
  -6   4   8        5.65        4.72      1.44 o 
  -4   4   8      327.64      359.04      4.44 o 
  -2   4   8      807.24      843.75      7.83 o 
   0   4   8       83.29       67.40      3.26 o 
   2   4   8      359.38      362.78      4.69 o 
   4   4   8      152.93      152.99      3.22 o 
   6   4   8        4.29        3.53      1.66 o 
   8   4   8        0.27       -2.73      2.75 o 
  10   4   8      314.40      324.67      7.53 o 
 -13   5   8        1.32        5.53      2.42 o 
 -11   5   8        0.86       -2.49      2.30 o 
  -9   5   8      133.86      123.47      3.93 o 
  -7   5   8      304.35      331.56      4.71 o 
  -5   5   8      263.29      228.30      4.14 o 
  -3   5   8       27.63       20.43      1.93 o 
  -1   5   8       86.00       69.80      2.65 o 
   1   5   8       26.91       20.35      1.99 o 
   3   5   8       21.44       23.91      2.06 o 
   5   5   8        1.40        3.58      2.12 o 
   7   5   8      105.47      107.50      3.08 o 
   9   5   8        0.37        9.49      4.27 o 
 -12   6   8      137.07      157.58      5.50 o 
 -10   6   8        3.38        7.63      3.27 o 
  -8   6   8        0.36        0.53      2.32 o 
  -6   6   8       10.92       14.08      2.27 o 
  -4   6   8       50.74       46.00      2.59 o 
  -2   6   8       30.86       28.75      2.33 o 
   0   6   8       22.38       16.55      2.40 o 
   2   6   8       43.74       45.95      2.66 o 
   4   6   8       39.15       40.39      2.78 o 
   6   6   8      204.47      212.84      7.14 o 
   8   6   8        4.13        7.42      4.96 o 
 -11   7   8       18.36       19.99      4.79 o 
  -9   7   8        0.05       -2.16      4.20 o 
  -7   7   8       16.77       13.60      3.27 o 
  -5   7   8       43.49       38.13      3.00 o 
  -3   7   8        0.05       -0.66      2.82 o 
  -1   7   8       83.85       75.19      3.37 o 
   1   7   8       42.80       44.26      3.45 o 
   3   7   8       91.54       86.11      3.97 o 
   5   7   8        1.35        0.39      2.94 o 
   7   7   8        1.01        5.00      4.48 o 
  -8   8   8       27.88       24.99      8.54 o 
  -6   8   8       48.20       61.63      4.78 o 
  -4   8   8       24.13       35.94      4.50 o 
  -2   8   8        0.03        2.34      3.82 o 
   0   8   8        4.78        1.13      3.77 o 
   2   8   8        2.13       -1.54      4.35 o 
   4   8   8        6.50        9.05      6.54 o 
 -17   1   9       18.92       15.75      3.43 o 
 -15   1   9       55.15       49.31      3.50 o 
 -13   1   9      380.54      371.25      5.25 o 
 -11   1   9        7.37        6.35      1.61 o 
  -9   1   9        0.84       -1.54      1.47 o 
  -7   1   9       28.41       39.83      2.06 o 
  -5   1   9      115.14      109.02      2.09 o 
  -3   1   9     1483.53     1552.96     13.33 o 
  -1   1   9    10407.14    11223.54    108.40 o 
   1   1   9     1921.23     2249.52     19.76 o 
   3   1   9      410.33      368.66      4.79 o 
   5   1   9      944.19      939.91      9.36 o 
   7   1   9     1847.82     1854.23     16.62 o 
   9   1   9      128.16      118.18      4.11 o 
  11   1   9       29.95       27.53      2.45 o 
  13   1   9       17.87       22.56      3.92 o 
 -16   2   9      285.86      288.52      7.53 o 
 -14   2   9        2.98        3.37      1.99 o 
 -12   2   9       30.59       17.80      2.03 o 
 -10   2   9       75.10       77.50      2.81 o 
  -8   2   9      156.60      144.76      3.27 o 
  -6   2   9      489.88      407.31      5.17 o 
  -4   2   9     1823.75     1836.59     15.06 o 
  -2   2   9     2733.16     2919.67     22.98 o 
   0   2   9     1220.63     1295.59     12.16 o 
   2   2   9      523.93      526.02      5.35 o 
   4   2   9      114.18      122.41      2.93 o 
   6   2   9      714.63      690.57      7.65 o 
   8   2   9     1036.62     1043.59     10.53 o 
  10   2   9        5.38        4.23      1.89 o 
  12   2   9       49.95       62.94      5.65 o 
 -15   3   9        9.59       11.16      3.18 o 
 -13   3   9      143.37      143.78      4.36 o 
 -11   3   9        1.87        2.49      1.94 o 
  -9   3   9       13.58       11.31      1.87 o 
  -7   3   9        0.67       -0.72      1.52 o 
  -5   3   9       24.84       32.79      1.65 o 
  -3   3   9      177.48      174.51      3.05 o 
  -1   3   9       76.25       62.81      2.08 o 
   1   3   9       27.99       32.62      1.70 o 
   3   3   9        4.86        5.19      1.27 o 
   5   3   9     1274.33     1282.45     11.36 o 
   7   3   9       27.41       36.57      1.84 o 
   9   3   9      683.78      670.99      9.96 o 
  11   3   9       12.12       18.02      5.91 o 
 -14   4   9      136.88      144.82      5.36 o 
 -12   4   9        7.13        5.93      2.16 o 
 -10   4   9       27.18       20.87      2.76 o 
  -8   4   9      208.05      232.80      3.99 o 
  -6   4   9      158.08      152.90      3.30 o 
  -4   4   9      122.57      117.25      3.01 o 
  -2   4   9      381.20      421.96      5.01 o 
   0   4   9        6.25        6.26      1.55 o 
   2   4   9        1.55        2.14      1.53 o 
   4   4   9      756.86      794.05      7.81 o 
   6   4   9        2.49        1.35      1.97 o 
   8   4   9       88.87       82.81      4.57 o 
  10   4   9      644.19      682.85     13.86 o 
 -13   5   9       35.47       38.59      5.26 o 
 -11   5   9       48.49       42.29      2.15 o 
  -9   5   9       95.27      103.11      3.35 o 
  -7   5   9      290.06      309.07      4.85 o 
  -5   5   9      377.10      392.19      5.42 o 
  -3   5   9      176.35      176.52      3.69 o 
  -1   5   9       65.09       70.87      2.88 o 
   1   5   9        2.44       -0.76      1.85 o 
   3   5   9       32.42       31.21      2.52 o 
   5   5   9      125.95      113.61      3.29 o 
   7   5   9       37.71       42.57      3.27 o 
   9   5   9      114.68      128.74      7.47 o 
 -12   6   9        0.63        5.37      4.14 o 
 -10   6   9      109.03      102.20      4.68 o 
  -8   6   9       48.41       35.58      2.63 o 
  -6   6   9       69.52       69.87      3.14 o 
  -4   6   9       23.74       19.28      2.33 o 
  -2   6   9       76.32       74.03      2.91 o 
   0   6   9       75.76       75.97      3.09 o 
   2   6   9       88.41       85.57      3.16 o 
   4   6   9      501.19      530.94      7.32 o 
   6   6   9        6.48        2.58      2.84 o 
   8   6   9        1.01        8.44      7.39 o 
  -9   7   9        7.59        7.37      3.65 o 
  -7   7   9        1.57        1.27      3.20 o 
  -5   7   9      101.94      108.15      4.54 o 
  -3   7   9       20.78       17.84      2.78 o 
  -1   7   9       10.60       13.62      2.89 o 
   1   7   9      129.48      134.64      4.71 o 
   3   7   9       20.08       17.06      3.52 o 
   5   7   9       60.67       50.85      4.57 o 
  -6   8   9       10.12       19.75      5.18 o 
  -4   8   9       27.88       34.29      4.63 o 
  -2   8   9        8.32        7.66      4.37 o 
   0   8   9       12.18       13.22      4.16 o 
   2   8   9       70.23       77.10      7.48 o 
 -16   0  10        0.68        4.70      4.21 o 
 -14   0  10      220.17      228.40     10.31 o 
 -12   0  10      483.64      488.33     12.53 o 
 -10   0  10      554.86      518.71      9.22 o 
  -8   0  10      219.16      166.74      4.04 o 
  -6   0  10     2182.95     2221.33     26.26 o 
  -4   0  10      903.96      883.03     11.65 o 
  -2   0  10    12674.28    13848.60    151.19 o 
   0   0  10        8.97        6.16      1.68 o 
   2   0  10      132.79      107.10      3.67 o 
   4   0  10       32.56       35.64      2.59 o 
   6   0  10     3443.76     3617.79     46.96 o 
   8   0  10     1314.19     1367.17     19.73 o 
  10   0  10      754.52      780.00     12.91 o 
  12   0  10       13.00        3.45      4.07 o 
 -17   1  10        3.74        8.71      3.82 o 
 -15   1  10       59.88       65.45      3.24 o 
 -13   1  10      318.51      302.33      4.89 o 
 -11   1  10       60.73       48.68      2.40 o 
  -9   1  10        1.46        3.88      1.73 o 
  -7   1  10        0.06       -1.48      1.43 o 
  -5   1  10       49.50       42.64      1.58 o 
  -3   1  10      504.93      474.30      5.20 o 
  -1   1  10      136.86      136.65      2.71 o 
   1   1  10      107.94      117.25      2.40 o 
   3   1  10        0.72        2.22      1.23 o 
   5   1  10      590.82      594.13      7.00 o 
   7   1  10      325.95      327.81      4.49 o 
   9   1  10       72.41       70.93      3.14 o 
  11   1  10        7.61        8.02      3.73 o 
 -16   2  10        3.73        8.87      2.45 o 
 -14   2  10       30.93       26.74      2.60 o 
 -12   2  10       19.89       17.33      2.15 o 
 -10   2  10       65.23       54.31      2.47 o 
  -8   2  10        0.51        2.42      1.74 o 
  -6   2  10      442.82      388.34      5.17 o 
  -4   2  10       88.74       89.28      2.52 o 
  -2   2  10      354.22      338.24      4.11 o 
   0   2  10        0.14        0.73      1.32 o 
   2   2  10      158.54      167.70      2.84 o 
   4   2  10       21.03       22.29      1.67 o 
   6   2  10      593.62      575.15      6.82 o 
   8   2  10      562.06      585.73      6.75 o 
  10   2  10        4.82        3.02      1.84 o 
  12   2  10       28.65       48.85      5.86 o 
 -15   3  10       17.69       17.76      3.48 o 
 -13   3  10       20.91       19.27      2.43 o 
 -11   3  10       21.55       21.17      2.23 o 
  -9   3  10       72.37       72.03      3.47 o 
  -7   3  10      128.26      131.15      3.59 o 
  -5   3  10        0.21       -1.08      1.47 o 
  -3   3  10     1734.80     1807.98     18.32 o 
  -1   3  10      753.03      754.73      7.12 o 
   1   3  10      477.02      506.45      5.50 o 
   3   3  10       98.43       96.47      2.61 o 
   5   3  10      163.91      166.69      3.98 o 
   7   3  10      149.19      138.84      3.33 o 
   9   3  10      122.43      131.08      3.33 o 
  11   3  10       27.11       30.93      5.45 o 
 -14   4  10        8.62       14.85      3.07 o 
 -12   4  10       35.47       30.96      2.82 o 
 -10   4  10       56.60       52.76      3.02 o 
  -8   4  10      938.33      915.02      9.81 o 
  -6   4  10       17.07       13.93      1.78 o 
  -4   4  10      115.74      123.84      3.21 o 
  -2   4  10      555.43      582.75      6.23 o 
   0   4  10        4.31        3.45      1.60 o 
   2   4  10        2.05        2.77      1.72 o 
   4   4  10     1437.23     1487.62     13.00 o 
   6   4  10        0.04        0.83      1.40 o 
   8   4  10      141.48      138.21      3.03 o 
  10   4  10       37.46       26.96      5.85 o 
 -13   5  10       38.62       45.02      3.80 o 
 -11   5  10        3.92        7.53      3.06 o 
  -9   5  10        0.93        0.04      1.78 o 
  -7   5  10      424.16      482.72     10.21 o 
  -5   5  10      173.39      175.50      3.81 o 
  -3   5  10      134.70      123.23      3.50 o 
  -1   5  10      205.21      216.71      4.30 o 
   1   5  10       22.32       22.92      2.10 o 
   3   5  10     1450.01     1496.36     13.99 o 
   5   5  10      171.31      178.53      4.72 o 
   7   5  10        0.89       -2.39      1.61 o 
   9   5  10      104.90       99.58      7.79 o 
 -12   6  10       17.76       10.65      3.66 o 
 -10   6  10      208.51      200.31      6.89 o 
  -8   6  10       37.52       44.16      2.89 o 
  -6   6  10      217.97      246.49      5.47 o 
  -4   6  10        0.09        1.44      2.22 o 
  -2   6  10       14.29       10.06      2.32 o 
   0   6  10       47.58       53.84      2.77 o 
   2   6  10      365.85      402.52      5.98 o 
   4   6  10       25.77       19.60      2.47 o 
   6   6  10       13.64       12.57      2.80 o 
   8   6  10        0.00        8.51      7.07 o 
  -9   7  10       10.59       10.95      3.93 o 
  -7   7  10        5.86        7.13      3.45 o 
  -5   7  10       17.28       17.12      3.28 o 
  -3   7  10       34.44       33.02      3.33 o 
  -1   7  10      123.56      115.26      5.28 o 
   1   7  10        1.79        4.70      3.26 o 
   3   7  10       88.60       80.63      4.27 o 
   5   7  10        2.85        1.21      4.83 o 
  -6   8  10       55.34       58.31      6.50 o 
  -4   8  10        4.62       11.70      6.69 o 
  -2   8  10        2.00        3.45      6.07 o 
   0   8  10        0.01        3.84      4.70 o 
   2   8  10       13.62       20.07      5.01 o 
 -17   1  11       37.56       34.90      6.43 o 
 -15   1  11        8.80        7.64      2.40 o 
 -13   1  11      244.81      237.20      5.03 o 
 -11   1  11        0.08       -2.83      1.89 o 
  -9   1  11      169.54      173.14      3.69 o 
  -7   1  11      281.53      306.53      4.44 o 
  -5   1  11      575.59      509.01      5.28 o 
  -3   1  11      800.27      773.08      7.58 o 
  -1   1  11      101.67      151.53      2.89 o 
   1   1  11       10.30        7.55      1.23 o 
   3   1  11      335.95      350.45      4.98 o 
   5   1  11      634.79      616.47      7.36 o 
   7   1  11      218.70      231.89      4.01 o 
   9   1  11      225.70      217.43      4.84 o 
  11   1  11       38.26       39.40      3.74 o 
 -16   2  11       59.36       79.89      4.68 o 
 -14   2  11       15.61       10.42      2.57 o 
 -12   2  11        4.57        7.84      2.04 o 
 -10   2  11      126.70       90.71      3.29 o 
  -8   2  11      542.12      515.85      6.24 o 
  -6   2  11      361.34      333.40      4.95 o 
  -4   2  11      494.03      466.34      5.30 o 
  -2   2  11      102.53      119.59      2.87 o 
   0   2  11        0.73       -0.63      1.47 o 
   2   2  11       64.19       71.50      2.20 o 
   4   2  11      789.61      801.92      8.81 o 
   6   2  11      127.95      159.80      6.75 o 
   8   2  11      442.22      445.79      5.68 o 
  10   2  11        0.81        1.91      2.52 o 
 -15   3  11       14.40       15.83      3.36 o 
 -13   3  11      139.19      149.58      4.63 o 
 -11   3  11       16.27       17.28      2.29 o 
  -9   3  11      178.21      170.22      4.74 o 
  -7   3  11        3.18        5.49      1.94 o 
  -5   3  11      142.93      146.54      3.36 o 
  -3   3  11      122.88      161.82      3.53 o 
  -1   3  11       94.18      105.55      2.98 o 
   1   3  11      391.00      413.05      5.10 o 
   3   3  11      257.99      248.20      3.85 o 
   5   3  11        5.50        2.42      1.78 o 
   7   3  11       73.08       59.93      2.62 o 
   9   3  11       17.94       22.95      2.09 o 
 -14   4  11       11.23        5.87      3.23 o 
 -12   4  11       16.16       14.05      2.72 o 
 -10   4  11       12.22        9.81      3.01 o 
  -8   4  11      107.60      113.74      3.77 o 
  -6   4  11       17.03       12.53      1.97 o 
  -4   4  11       14.66       18.31      1.99 o 
  -2   4  11      192.23      212.42      3.84 o 
   0   4  11       55.61       52.99      2.34 o 
   2   4  11       25.23       28.98      2.04 o 
   4   4  11      613.92      610.02      6.68 o 
   6   4  11        0.05        1.99      1.87 o 
   8   4  11       14.95       17.70      2.15 o 
  10   4  11      119.08      186.77     16.20 o 
 -13   5  11        0.11        4.10      3.80 o 
 -11   5  11       14.00        5.76      3.17 o 
  -9   5  11        8.45        7.70      2.93 o 
  -7   5  11      107.43      122.38      4.26 o 
  -5   5  11       85.69       83.94      3.31 o 
  -3   5  11       12.85        8.91      2.07 o 
  -1   5  11      369.21      408.66      5.92 o 
   1   5  11       51.98       56.80      2.75 o 
   3   5  11      453.67      498.41      6.30 o 
   5   5  11       62.87       61.95      2.84 o 
   7   5  11        9.51        7.72      1.93 o 
 -12   6  11        0.41       -6.08      4.05 o 
 -10   6  11        0.10       -2.30      3.46 o 
  -8   6  11      565.20      580.91      7.92 o 
  -6   6  11       17.55       18.50      2.71 o 
  -4   6  11        1.16        0.18      2.39 o 
  -2   6  11       57.74       77.65      3.45 o 
   0   6  11        6.78        7.30      2.43 o 
   2   6  11      137.38      173.25      5.51 o 
   4   6  11       71.26       77.01      3.84 o 
   6   6  11        1.13       -0.26      2.52 o 
  -9   7  11        3.80        2.97      5.81 o 
  -7   7  11      132.24      139.74      6.62 o 
  -5   7  11       37.02       40.76      3.64 o 
  -3   7  11        0.30       -1.30      3.21 o 
  -1   7  11       55.85       60.95      4.02 o 
   1   7  11      487.12      537.90      8.68 o 
   3   7  11        0.20       -1.95      3.46 o 
  -4   8  11        1.68        0.24      5.58 o 
  -2   8  11       28.42       18.68      5.90 o 
   0   8  11      172.88      198.70     10.76 o 
 -16   0  12       19.27       28.45      4.63 o 
 -14   0  12      234.43      239.40      9.16 o 
 -12   0  12       72.09       46.43      3.77 o 
 -10   0  12       15.39        9.65      2.30 o 
  -8   0  12       69.25       65.82      3.45 o 
  -6   0  12       78.90       65.49      3.34 o 
  -4   0  12      986.75     1008.29     13.50 o 
  -2   0  12     1835.35     1927.84     23.15 o 
   0   0  12     1385.73     1486.76     19.52 o 
   2   0  12      158.79      168.87      3.95 o 
   4   0  12       23.56       20.61      2.86 o 
   6   0  12     3496.05     3623.72     47.60 o 
   8   0  12      386.25      407.81      8.81 o 
  10   0  12       41.33       45.65      5.46 o 
 -15   1  12        0.03       -1.06      3.04 o 
 -13   1  12       74.13       69.88      3.29 o 
 -11   1  12        3.77       -2.27      2.04 o 
  -9   1  12       34.50       28.68      2.17 o 
  -7   1  12       65.90       59.98      2.17 o 
  -5   1  12      189.47      198.96      3.43 o 
  -3   1  12     2507.21     2620.30     21.73 o 
  -1   1  12       87.90       79.87      2.63 o 
   1   1  12      109.56      101.59      2.90 o 
   3   1  12      274.37      258.80      4.25 o 
   5   1  12       20.17       16.71      1.65 o 
   7   1  12       20.99       19.86      2.21 o 
   9   1  12      110.39      108.94      4.57 o 
  11   1  12        0.50       -3.95      3.19 o 
 -16   2  12       16.15       34.61      4.96 o 
 -14   2  12      140.77      159.03      5.13 o 
 -12   2  12      181.44      177.84      4.54 o 
 -10   2  12       96.10       75.75      3.03 o 
  -8   2  12      299.56      298.66      4.87 o 
  -6   2  12       13.34        9.50      1.32 o 
  -4   2  12        2.88        3.35      2.06 o 
  -2   2  12        0.61        1.07      1.54 o 
   0   2  12       15.74       13.38      1.80 o 
   2   2  12       12.82       15.98      1.59 o 
   4   2  12     2101.97     2155.01     20.20 o 
   6   2  12      439.51      443.63      6.09 o 
   8   2  12      308.01      297.93      4.90 o 
  10   2  12        4.70       14.50      3.35 o 
 -15   3  12        0.00       -0.08      3.76 o 
 -13   3  12       30.42       30.15      3.12 o 
 -11   3  12        2.02       -1.83      2.16 o 
  -9   3  12       41.17       31.71      2.43 o 
  -7   3  12      320.53      317.37      5.09 o 
  -5   3  12      146.94      147.74      3.48 o 
  -3   3  12     1088.48     1120.52     10.69 o 
  -1   3  12       60.51       61.10      2.42 o 
   1   3  12       11.41       10.60      1.70 o 
   3   3  12      735.69      728.38      7.52 o 
   5   3  12       98.79       88.48      3.33 o 
   7   3  12        3.03       -1.52      2.08 o 
   9   3  12       14.86       14.49      3.28 o 
 -14   4  12      167.19      193.84      6.65 o 
 -12   4  12        1.08        0.39      2.83 o 
 -10   4  12      326.66      310.33      5.79 o 
  -8   4  12      245.62      287.64      5.69 o 
  -6   4  12        1.99       -0.32      1.92 o 
  -4   4  12        3.86        5.31      2.15 o 
  -2   4  12        1.49        3.79      1.91 o 
   0   4  12       59.82       60.74      3.07 o 
   2   4  12      109.25      101.95      3.25 o 
   4   4  12       51.65       46.64      2.18 o 
   6   4  12       24.78       31.20      3.31 o 
   8   4  12      324.33      314.36      7.51 o 
 -13   5  12        0.44       -2.16      3.79 o 
 -11   5  12        0.10       -4.51      3.18 o 
  -9   5  12        7.56       12.06      3.07 o 
  -7   5  12       62.88       62.78      3.54 o 
  -5   5  12      295.01      289.39      4.82 o 
  -3   5  12       58.62       54.64      2.72 o 
  -1   5  12      602.26      613.54      7.32 o 
   1   5  12      160.98      163.38      4.58 o 
   3   5  12       76.79       80.97      3.22 o 
   5   5  12        0.67        1.72      2.73 o 
   7   5  12        0.22       -0.82      2.60 o 
 -12   6  12       27.60       27.98      5.91 o 
 -10   6  12        0.05        4.70      3.76 o 
  -8   6  12       14.47       25.65      3.12 o 
  -6   6  12        8.14        9.24      2.79 o 
  -4   6  12       35.80       33.43      2.92 o 
  -2   6  12       16.86       16.89      2.70 o 
   0   6  12        9.01       10.73      2.68 o 
   2   6  12      256.40      260.59      6.27 o 
   4   6  12       18.56       15.96      3.04 o 
   6   6  12        9.06        7.10      3.53 o 
  -9   7  12        6.64        4.14      5.79 o 
  -7   7  12       31.01       25.39      4.03 o 
  -5   7  12       20.13       16.08      3.75 o 
  -3   7  12        1.85        3.80      3.45 o 
  -1   7  12       20.93       29.32      4.10 o 
   1   7  12        6.88        8.99      3.75 o 
   3   7  12        0.17       -3.71      3.96 o 
 -15   1  13      124.73      125.27      5.58 o 
 -13   1  13      214.44      221.32      7.00 o 
 -11   1  13      181.77      174.00      4.65 o 
  -9   1  13      393.14      418.71      6.05 o 
  -7   1  13      500.08      476.40      5.39 o 
  -5   1  13     3127.19     3184.34     25.49 o 
  -3   1  13      904.30     1065.32     15.80 o 
  -1   1  13      126.32      131.99      3.16 o 
   1   1  13      203.45      189.57      3.74 o 
   3   1  13      360.21      356.05      5.07 o 
   5   1  13       61.12       54.13      2.58 o 
   7   1  13        0.28        0.12      2.51 o 
   9   1  13      147.29      148.58      5.44 o 
 -16   2  13       33.74       37.19      4.64 o 
 -14   2  13      164.49      174.11      5.57 o 
 -12   2  13      158.36      146.44      4.51 o 
 -10   2  13       26.47       16.65      2.49 o 
  -8   2  13       20.59       20.76      2.33 o 
  -6   2  13        1.82        5.49      1.56 o 
  -4   2  13       48.53       47.39      2.30 o 
  -2   2  13       85.23       78.83      2.93 o 
   0   2  13       99.91      100.81      3.29 o 
   2   2  13      102.17      100.76      3.43 o 
   4   2  13     1251.47     1273.92     13.05 o 
   6   2  13      376.47      383.51      6.14 o 
   8   2  13       48.15       58.08      3.24 o 
  10   2  13       36.62       60.79      8.42 o 
 -15   3  13       17.05       16.62      3.73 o 
 -13   3  13        5.54        1.82      2.86 o 
 -11   3  13       16.00       19.35      2.93 o 
  -9   3  13       47.13       39.14      2.87 o 
  -7   3  13     1517.27     1572.90     14.56 o 
  -5   3  13        0.11        1.23      1.86 o 
  -3   3  13     2282.13     2322.52     20.79 o 
  -1   3  13        0.38       -0.23      1.75 o 
   1   3  13      304.54      309.27      4.67 o 
   3   3  13        0.03        2.23      1.96 o 
   5   3  13      104.80       99.86      3.77 o 
   7   3  13        0.42       -1.80      2.36 o 
   9   3  13       58.15       61.19      4.08 o 
 -14   4  13       10.50       17.17      5.14 o 
 -12   4  13       52.03       47.06      4.00 o 
 -10   4  13       26.48       19.03      2.83 o 
  -8   4  13        4.07        6.43      2.53 o 
  -6   4  13       16.15       16.32      2.44 o 
  -4   4  13       20.47       20.06      2.40 o 
  -2   4  13       64.63       76.43      2.92 o 
   0   4  13       84.41       75.22      2.98 o 
   2   4  13      827.96      849.62      8.95 o 
   4   4  13      115.07      111.39      3.95 o 
   6   4  13       33.30       33.94      3.47 o 
   8   4  13      191.37      194.61      7.99 o 
 -13   5  13        2.21       -1.54      4.76 o 
 -11   5  13       31.67       28.89      4.94 o 
  -9   5  13        7.87       13.65      3.53 o 
  -7   5  13      145.10      157.55      4.44 o 
  -5   5  13       26.57       29.22      2.64 o 
  -3   5  13      423.48      431.76      6.00 o 
  -1   5  13      253.06      259.53      5.08 o 
   1   5  13       63.15       67.52      3.16 o 
   3   5  13       23.95       23.37      2.54 o 
   5   5  13      152.73      152.82      5.21 o 
   7   5  13        1.19       -5.03      4.30 o 
 -10   6  13       17.01       19.35      4.36 o 
  -8   6  13       45.32       55.23      4.70 o 
  -6   6  13       40.32       35.37      3.21 o 
  -4   6  13       11.72       13.75      2.89 o 
  -2   6  13        3.00        3.80      2.95 o 
   0   6  13       48.79       48.54      3.32 o 
   2   6  13      407.72      420.35      7.35 o 
   4   6  13      110.68      105.69      5.19 o 
  -7   7  13      121.29      104.78      6.75 o 
  -5   7  13        0.11        0.31      3.96 o 
  -3   7  13        1.32        6.98      4.09 o 
  -1   7  13      612.04      675.76     11.76 o 
   1   7  13       75.37       67.87      4.93 o 
 -16   0  14        0.79       15.15     10.37 o 
 -14   0  14     1411.81     1472.70     26.60 o 
 -12   0  14      278.93      269.52     10.24 o 
 -10   0  14       65.80       64.74      3.76 o 
  -8   0  14       17.92       17.74      3.04 o 
  -6   0  14       38.60       44.14      3.37 o 
  -4   0  14     1407.63     1402.52     18.10 o 
  -2   0  14      848.33      849.99     12.09 o 
   0   0  14      293.67      322.17      6.95 o 
   2   0  14      991.04      958.56     12.83 o 
   4   0  14      626.25      616.33     11.28 o 
   6   0  14        3.61       -0.68      3.39 o 
   8   0  14      177.47      176.50      8.06 o 
 -15   1  14       43.02       50.51      3.79 o 
 -13   1  14        0.66       -2.73      2.75 o 
 -11   1  14      137.05      122.87      3.92 o 
  -9   1  14       99.64      107.28      3.74 o 
  -7   1  14      877.86      907.37      8.95 o 
  -5   1  14     1119.39     1153.63     10.67 o 
  -3   1  14      121.46      136.67      5.51 o 
  -1   1  14       16.62       15.14      1.84 o 
   1   1  14        1.21       -1.63      1.69 o 
   3   1  14       25.33       27.23      2.11 o 
   5   1  14        4.67        4.60      2.29 o 
   7   1  14        1.40        0.96      2.49 o 
   9   1  14       39.58       39.50      3.63 o 
 -14   2  14       26.71       16.64      3.25 o 
 -12   2  14       43.82       35.47      3.00 o 
 -10   2  14        5.51        7.22      2.40 o 
  -8   2  14      473.67      479.76      6.51 o 
  -6   2  14       18.17       20.23      2.03 o 
  -4   2  14        2.97        6.43      2.03 o 
  -2   2  14        3.47        2.93      1.87 o 
   0   2  14       63.26       56.60      2.56 o 
   2   2  14       64.12       59.88      2.64 o 
   4   2  14       52.91       48.21      2.68 o 
   6   2  14       29.67       20.15      2.36 o 
   8   2  14       17.19       20.33      3.15 o 
 -15   3  14        5.66        1.18      4.87 o 
 -13   3  14       43.08       49.87      4.28 o 
 -11   3  14      115.93      102.94      4.26 o 
  -9   3  14       29.04       31.97      2.77 o 
  -7   3  14      136.23      149.33      4.56 o 
  -5   3  14      687.71      684.30      7.60 o 
  -3   3  14      802.73      855.94      9.39 o 
  -1   3  14      231.72      226.67      4.40 o 
   1   3  14       49.21       40.39      2.34 o 
   3   3  14        1.03        2.84      2.37 o 
   5   3  14        0.03       -2.99      2.32 o 
   7   3  14        1.05       -3.25      3.59 o 
 -14   4  14       18.53       27.46      5.30 o 
 -12   4  14       13.60       15.11      3.94 o 
 -10   4  14       25.03       12.93      3.13 o 
  -8   4  14       76.08       82.31      3.81 o 
  -6   4  14        6.21        3.23      2.23 o 
  -4   4  14      105.12      100.91      3.72 o 
  -2   4  14       15.23       16.40      2.44 o 
   0   4  14       73.90       75.02      3.04 o 
   2   4  14      615.83      611.38      7.32 o 
   4   4  14        0.08       -1.73      2.51 o 
   6   4  14        5.45        1.78      4.11 o 
 -11   5  14        0.00        0.64      4.00 o 
  -9   5  14     1085.70     1145.62     14.00 o 
  -7   5  14        4.15        9.21      2.50 o 
  -5   5  14        4.04        1.67      2.57 o 
  -3   5  14      826.80      893.23      9.68 o 
  -1   5  14       38.40       37.64      3.47 o 
   1   5  14       12.34        9.29      2.62 o 
   3   5  14      306.06      333.43      6.39 o 
   5   5  14       37.84       30.35      3.57 o 
 -10   6  14       33.78       31.77      5.67 o 
  -8   6  14       35.43       35.60      4.93 o 
  -6   6  14        5.03        7.47      3.29 o 
  -4   6  14        0.11        3.78      3.11 o 
  -2   6  14       29.04       27.83      3.49 o 
   0   6  14      307.15      311.57      7.18 o 
   2   6  14       89.67       92.45      5.33 o 
   4   6  14        5.72        3.85      4.17 o 
  -7   7  14        1.55        2.65      6.19 o 
  -5   7  14        0.38        2.66      5.00 o 
  -3   7  14      106.70      104.68      5.81 o 
  -1   7  14      129.72      158.25      8.17 o 
 -15   1  15       43.63       53.33      4.40 o 
 -13   1  15       49.57       41.09      3.43 o 
 -11   1  15       15.61       18.85      2.68 o 
  -9   1  15       20.41       16.92      2.57 o 
  -7   1  15     1980.36     1988.10     17.05 o 
  -5   1  15     1572.01     1610.96     14.24 o 
  -3   1  15      726.36      723.62      7.94 o 
  -1   1  15      119.07      133.58      3.64 o 
   1   1  15      124.43      107.44      3.49 o 
   3   1  15       86.93       81.14      3.03 o 
   5   1  15       17.61       14.49      2.48 o 
   7   1  15       91.46       93.92      4.51 o 
 -14   2  15        1.43       -3.73      3.67 o 
 -12   2  15       70.39       58.07      3.65 o 
 -10   2  15       17.84       15.59      2.78 o 
  -8   2  15        0.23        2.30      2.42 o 
  -6   2  15       77.36       78.95      2.80 o 
  -4   2  15      119.58      118.69      3.86 o 
  -2   2  15        2.33        2.25      1.99 o 
   0   2  15      241.71      220.09      4.54 o 
   2   2  15      490.13      455.42      6.42 o 
   4   2  15       61.91       58.82      2.98 o 
   6   2  15        1.93       -0.84      2.55 o 
   8   2  15        3.31        8.64      3.65 o 
 -13   3  15        2.24       -2.63      3.68 o 
 -11   3  15      139.85      123.39      4.81 o 
  -9   3  15      435.87      474.44      7.21 o 
  -7   3  15       28.55       26.68      2.93 o 
  -5   3  15      430.79      439.08      6.52 o 
  -3   3  15       34.17       34.05      2.66 o 
  -1   3  15       98.31       96.44      3.63 o 
   1   3  15        0.67       -1.75      1.90 o 
   3   3  15       60.25       49.44      2.83 o 
   5   3  15        0.70       -4.52      3.01 o 
   7   3  15       25.04       15.61      3.71 o 
 -12   4  15        0.87        1.80      4.16 o 
 -10   4  15       73.82       73.55      4.48 o 
  -8   4  15        7.20        8.52      3.12 o 
  -6   4  15        0.78       -0.60      2.37 o 
  -4   4  15        0.30        5.93      2.59 o 
  -2   4  15       23.62       17.25      2.59 o 
   0   4  15        0.54       -3.39      2.26 o 
   2   4  15       45.83       46.48      2.76 o 
   4   4  15       69.52       58.96      3.80 o 
   6   4  15        6.64        9.24      6.32 o 
 -11   5  15       27.77       40.63      4.96 o 
  -9   5  15      251.71      312.02      9.14 o 
  -7   5  15       40.25       46.49      3.81 o 
  -5   5  15       25.01       24.53      3.34 o 
  -3   5  15      109.68      109.96      4.39 o 
  -1   5  15       86.11       94.16      4.83 o 
   1   5  15        9.27        5.25      3.00 o 
   3   5  15       75.09       75.33      3.81 o 
   5   5  15       11.14       10.51      4.11 o 
 -10   6  15       45.46       35.68      7.38 o 
  -8   6  15       55.11       66.20      5.59 o 
  -6   6  15       37.22       38.92      3.85 o 
  -4   6  15        6.27       11.43      3.66 o 
  -2   6  15       54.76       57.87      4.35 o 
   0   6  15       44.82       49.18      5.05 o 
   2   6  15       23.23       29.75      5.21 o 
  -3   7  15       27.20       27.91      5.52 o 
 -14   0  16        9.31       14.46      5.78 o 
 -12   0  16       86.17      110.15     13.12 o 
 -10   0  16       66.23       58.52      4.56 o 
  -8   0  16       10.30       13.76      3.38 o 
  -6   0  16      388.26      402.89      8.40 o 
  -4   0  16      365.79      344.69      7.72 o 
  -2   0  16      388.20      362.15      7.60 o 
   0   0  16      643.34      550.08      8.82 o 
   2   0  16       89.76       81.81      3.39 o 
   4   0  16        0.06       -4.02      3.92 o 
   6   0  16      204.58      275.12     11.49 o 
   8   0  16      411.92      422.20     17.16 o 
 -15   1  16      107.45      122.30      9.11 o 
 -13   1  16        0.29       -0.40      3.97 o 
 -11   1  16       10.58        6.85      2.95 o 
  -9   1  16      113.53      105.84      4.84 o 
  -7   1  16       14.84       22.72      2.24 o 
  -5   1  16      177.13      176.04      4.16 o 
  -3   1  16       42.40       42.48      2.50 o 
  -1   1  16      137.17      125.06      3.76 o 
   1   1  16      115.49      108.50      3.51 o 
   3   1  16       64.96       65.06      3.13 o 
   5   1  16       74.41       77.03      4.07 o 
   7   1  16       37.92       36.73      3.91 o 
 -14   2  16       26.95       18.12      4.22 o 
 -12   2  16       14.52        6.54      3.31 o 
 -10   2  16        2.16       -1.29      2.90 o 
  -8   2  16      320.42      314.55      6.09 o 
  -6   2  16      107.61      102.67      3.38 o 
  -4   2  16      116.60      117.73      3.73 o 
  -2   2  16        6.58        7.48      2.17 o 
   0   2  16       98.84       88.62      3.60 o 
   2   2  16        0.17        1.08      2.30 o 
   4   2  16        7.91        8.00      2.52 o 
   6   2  16       52.96       61.32      3.36 o 
 -13   3  16       51.19       38.85      4.58 o 
 -11   3  16       34.15       23.96      3.48 o 
  -9   3  16      750.50      770.20      9.67 o 
  -7   3  16       99.68       98.95      4.19 o 
  -5   3  16      304.06      300.38      5.79 o 
  -3   3  16       22.06       19.57      2.72 o 
  -1   3  16        0.20        0.03      2.20 o 
   1   3  16        0.84       -2.65      2.04 o 
   3   3  16       88.19       82.22      3.71 o 
   5   3  16       29.46       25.71      3.57 o 
 -12   4  16       16.50       10.24      5.07 o 
 -10   4  16       12.63        9.23      3.93 o 
  -8   4  16        0.74       -3.83      3.50 o 
  -6   4  16        0.26       -0.83      2.88 o 
  -4   4  16      202.03      205.09      5.83 o 
  -2   4  16       16.45       18.60      2.91 o 
   0   4  16       60.04       53.30      3.12 o 
   2   4  16       61.85       57.16      3.28 o 
   4   4  16      297.44      300.61      8.21 o 
 -11   5  16      153.95      159.63      8.54 o 
  -9   5  16       15.28       14.18      4.67 o 
  -7   5  16       15.90       14.10      2.75 o 
  -5   5  16        1.72        7.51      3.18 o 
  -3   5  16      225.96      215.32      6.35 o 
  -1   5  16        1.84       -4.81      3.21 o 
   1   5  16       32.58       22.11      3.45 o 
   3   5  16       12.46        6.79      4.05 o 
  -8   6  16        2.44        8.06      6.07 o 
  -6   6  16        4.26       11.49      4.28 o 
  -4   6  16        4.72        6.74      4.04 o 
  -2   6  16       56.03       48.01      5.12 o 
   0   6  16       20.50       15.31      5.37 o 
 -13   1  17      139.82      121.32      5.52 o 
 -11   1  17        0.87       -1.56      3.04 o 
  -9   1  17      380.32      363.57      6.95 o 
  -7   1  17     1491.79     1494.19     15.75 o 
  -5   1  17       25.38       26.43      2.47 o 
  -3   1  17      125.23      113.63      3.83 o 
  -1   1  17      268.58      240.88      4.88 o 
   1   1  17       24.11       25.87      2.30 o 
   3   1  17        6.45       12.63      3.57 o 
   5   1  17       86.44       89.28      5.09 o 
 -14   2  17        4.64       -4.71      4.79 o 
 -12   2  17        8.11        7.38      3.44 o 
 -10   2  17       84.78       91.85      4.27 o 
  -8   2  17      125.25      137.93      5.05 o 
  -6   2  17       83.52       76.24      3.21 o 
  -4   2  17        4.79        1.91      2.30 o 
  -2   2  17       78.73       68.32      3.28 o 
   0   2  17        5.79        7.46      2.50 o 
   2   2  17       18.08       15.44      2.71 o 
   4   2  17        6.72        7.75      3.14 o 
   6   2  17        5.37        3.67      5.74 o 
 -13   3  17        4.67       -7.58      5.06 o 
 -11   3  17        8.70       -1.73      3.70 o 
  -9   3  17      320.39      314.68      6.84 o 
  -7   3  17       99.28      103.54      4.42 o 
  -5   3  17      467.78      443.04      6.73 o 
  -3   3  17        9.88       12.78      2.92 o 
  -1   3  17       98.53       99.31      3.70 o 
   1   3  17       43.25       38.52      2.60 o 
   3   3  17       91.94       90.99      4.45 o 
   5   3  17        0.06       -3.25      4.46 o 
 -12   4  17       30.09       25.18      6.30 o 
 -10   4  17       60.03       68.41      5.38 o 
  -8   4  17        4.65        7.92      4.04 o 
  -6   4  17        2.56       -0.09      3.13 o 
  -4   4  17      166.87      174.90      5.69 o 
  -2   4  17      182.65      182.88      5.34 o 
   0   4  17        0.02       -2.98      2.88 o 
   2   4  17       68.61       58.19      4.18 o 
   4   4  17        0.03       -6.48      4.32 o 
  -9   5  17        0.71       -1.64      5.52 o 
  -7   5  17       75.25       87.43      4.99 o 
  -5   5  17        6.28        6.33      3.57 o 
  -3   5  17       60.19       52.00      4.03 o 
  -1   5  17        5.40        6.35      3.70 o 
   1   5  17        1.46       -3.84      3.81 o 
  -6   6  17       11.64       20.25      9.02 o 
  -4   6  17      120.58      142.48      9.24 o 
  -2   6  17       12.04        5.72      5.35 o 
 -14   0  18      101.75       82.54      9.90 o 
 -12   0  18       68.32       90.42      7.25 o 
 -10   0  18      167.85      178.38      7.78 o 
  -8   0  18      220.33      226.40      7.97 o 
  -6   0  18       55.14       54.18      4.44 o 
  -4   0  18      639.45      616.32     11.51 o 
  -2   0  18       76.09       82.29      4.53 o 
   0   0  18      296.26      249.64      6.53 o 
   2   0  18      245.58      227.56      8.14 o 
   4   0  18       31.55       36.12      5.96 o 
 -13   1  18       20.90       28.50      6.81 o 
 -11   1  18        7.53        8.05      3.48 o 
  -9   1  18      209.03      224.28      6.36 o 
  -7   1  18        7.58        9.58      2.62 o 
  -5   1  18        1.44        3.48      2.47 o 
  -3   1  18       12.76       15.44      2.54 o 
  -1   1  18       27.66       27.24      2.68 o 
   1   1  18       34.60       33.20      2.66 o 
   3   1  18       46.11       47.78      3.21 o 
   5   1  18        2.86       -0.64      4.44 o 
 -12   2  18        5.04        2.83      4.04 o 
 -10   2  18        3.64        2.26      3.75 o 
  -8   2  18       26.45       24.98      3.42 o 
  -6   2  18       67.86       71.15      3.29 o 
  -4   2  18        0.23       -1.59      2.55 o 
  -2   2  18      137.39      134.05      4.78 o 
   0   2  18      214.95      195.31      4.82 o 
   2   2  18      304.40      286.45      6.65 o 
   4   2  18      213.65      230.34      7.36 o 
 -11   3  18       73.61       71.95      5.35 o 
  -9   3  18      162.50      182.68      6.33 o 
  -7   3  18        2.78        1.00      2.20 o 
  -5   3  18       45.42       43.37      3.34 o 
  -3   3  18       59.69       52.43      3.67 o 
  -1   3  18        0.53       -1.60      2.71 o 
   1   3  18        0.19        0.97      2.32 o 
   3   3  18        1.96        0.29      3.42 o 
 -10   4  18      111.47      117.48      6.65 o 
  -8   4  18       31.20       24.61      5.20 o 
  -6   4  18        5.21        0.80      3.48 o 
  -4   4  18       46.35       52.83      4.04 o 
  -2   4  18       81.90       75.76      3.95 o 
   0   4  18       42.26       40.97      3.72 o 
   2   4  18        6.27        0.63      4.41 o 
  -9   5  18      176.86      173.41     10.37 o 
  -7   5  18       94.53      101.54      6.25 o 
  -5   5  18       59.50       56.65      4.69 o 
  -3   5  18        0.48        2.41      4.17 o 
  -1   5  18        1.04       -5.33      4.28 o 
 -13   1  19        1.01       10.98      7.00 o 
 -11   1  19       93.26      112.12      5.23 o 
  -9   1  19        1.52        3.08      2.26 o 
  -7   1  19       49.38       43.95      3.15 o 
  -5   1  19       43.87       35.36      3.07 o 
  -3   1  19       51.69       50.63      3.18 o 
  -1   1  19       29.30       29.33      2.77 o 
   1   1  19       30.90       30.55      3.27 o 
   3   1  19        4.39        2.72      3.96 o 
 -12   2  19       16.09       11.48      4.81 o 
 -10   2  19      100.32       91.09      5.09 o 
  -8   2  19        6.66        5.11      3.54 o 
  -6   2  19        0.20       -1.18      2.85 o 
  -4   2  19       17.47       14.92      2.95 o 
  -2   2  19       48.29       37.71      3.49 o 
   0   2  19        0.00       -1.36      2.52 o 
   2   2  19       38.76       32.34      3.73 o 
 -11   3  19       19.87        9.75      5.45 o 
  -9   3  19        0.89        6.62      4.45 o 
  -7   3  19        4.72        7.02      2.73 o 
  -5   3  19       19.40       16.41      3.55 o 
  -3   3  19       59.08       67.66      4.06 o 
  -1   3  19       50.23       53.92      3.70 o 
   1   3  19        3.31        2.33      3.77 o 
 -10   4  19        1.00       -1.57      6.18 o 
  -8   4  19       20.01       23.62      5.26 o 
  -6   4  19        0.01        1.29      3.49 o 
  -4   4  19        7.11        3.88      3.72 o 
  -2   4  19        0.32       -5.47      3.65 o 
   0   4  19        0.87       -4.30      3.96 o 
  -5   5  19        7.85        5.49      5.73 o 
  -3   5  19        7.96        6.28      5.05 o 
 -12   0  20       23.01       26.23      7.61 o 
 -10   0  20        7.31        7.64      4.15 o 
  -8   0  20        8.78        9.34      4.61 o 
  -6   0  20       53.30       68.70      5.18 o 
  -4   0  20      472.50      484.99     10.10 o 
  -2   0  20      491.41      407.86      9.17 o 
   0   0  20       56.48       32.02      3.88 o 
   2   0  20       13.79       14.37      6.76 o 
 -11   1  20       37.41       39.00      4.99 o 
  -9   1  20       10.32        9.39      3.17 o 
  -7   1  20        0.11       -3.57      3.04 o 
  -5   1  20        2.18       -0.11      2.99 o 
  -3   1  20       13.51       10.58      3.08 o 
  -1   1  20        3.60        0.90      2.76 o 
   1   1  20        2.98        1.88      3.13 o 
   3   1  20        0.02        5.84      6.79 o 
 -10   2  20       19.87       11.81      4.83 o 
  -8   2  20       50.26       39.53      2.89 o 
  -6   2  20        2.86        3.65      3.21 o 
  -4   2  20       51.13       51.80      3.61 o 
  -2   2  20       39.92       30.90      3.80 o 
   0   2  20       32.10       13.36      2.85 o 
   2   2  20       33.10       29.18      8.34 o 
  -9   3  20      163.51      171.14      7.19 o 
  -7   3  20        4.11        9.95      3.33 o 
  -5   3  20        0.34        0.89      3.89 o 
  -3   3  20       47.45       50.04      4.32 o 
  -1   3  20        1.33       -0.20      3.73 o 
   1   3  20        3.79        9.93      5.79 o 
  -8   4  20       36.90       38.32      6.86 o 
  -6   4  20        0.19       -4.85      4.75 o 
  -4   4  20       23.48       10.17      4.46 o 
  -2   4  20       46.36       57.16      5.29 o 
 -11   1  21       17.67       35.12      5.93 o 
  -9   1  21        5.82        1.30      3.66 o 
  -7   1  21        1.45        0.14      3.46 o 
  -5   1  21      129.67      132.44      5.09 o 
  -3   1  21       39.50       33.37      3.59 o 
  -1   1  21        9.42       15.73      3.82 o 
   1   1  21       10.07       -0.79      7.13 o 
 -10   2  21        0.99       -0.30      5.44 o 
  -8   2  21        0.74        4.44      4.51 o 
  -6   2  21        0.19       -3.54      3.56 o 
  -4   2  21       10.43       12.83      3.66 o 
  -2   2  21        1.64        3.02      4.83 o 
   0   2  21        0.06       -2.91      6.23 o 
  -7   3  21        2.61        6.78      5.65 o 
  -5   3  21        6.35        9.60      4.62 o 
  -3   3  21        4.55        3.39      5.01 o 
  -8   0  22       43.35       40.23      6.51 o 
  -6   0  22       30.70       47.57      5.93 o 
  -4   0  22       42.03       26.73      5.49 o 
  -2   0  22       69.61       85.27      6.67 o 
  -9   1  22       21.49       26.64      5.84 o 
  -7   1  22        7.36        3.66      4.21 o 
  -5   1  22       29.09       27.98      4.21 o 
  -3   1  22        4.01        1.73      3.84 o 
  -6   2  22       72.96       78.65      5.66 o 
  -4   2  22       52.02       65.85      5.20 o 
                                                 
